# Supplementary material for: Insights into SusCD-mediated glycan import by a prominent gut symbiont
Source: Nat Commun. 2021 Jan 4;12:44. doi: 10.1038/s41467-020-20285-y (PMC7782687; doi:10.1038/s41467-020-20285-y)
Supplement: Supplementary file 4 — Source Data [file 41467_2020_20285_MOESM4_ESM.xlsx]

## Sheet: Fig. 4a
Raw data generated from Epoch microplate spectrometer (Biotek Instruments Ltd.) with 96-well Costar culture plate (Sigma-Aldrich) inside an anaerobic cabinet at 37 °C (Don Whitely Scientific, A35 workstation).
Minimal media with 0.5 % Erwinia herbicola was inoculated 1:10 with bacterial cultures previously grown overnight in BHI. Final culture volumes of 200 µl were used, and each condition was performed in triplicate. Optical density at 600 nm was measured in each well at 30 minute intervals.
Replicate 1																	Replicate 2																	Replicate 3
		blank			WT			SusD-W85A			ΔSusD			SusD-BR					blank			WT			SusD-W85A			ΔSusD			SusD-BR					blank			WT			SusD-W85A			ΔSusD			SusD-BR
Time	A1	A2	A3	A4	A5	A6	A10	A11	A12	B4	B5	B6	B7	B8	B9		Time	A1	A2	A3	A4	A5	A6	B4	B5	B6	B1	B2	B3	C1	C2	C3		Time	A1	A2	A3	A4	A5	A6	A10	A11	A12	B4	B5	B6	B7	B8	B9
00:00:00	0.234	0.256	0.269	0.324	0.337	0.332	0.316	0.318	0.294	0.364	0.363	0.356	0.35	0.365	0.358		00:00:00	0.29	0.297	0.309	0.348	0.354	0.358	0.372	0.379	0.379	0.359	0.4	0.389	0.336	0.398	0.392		00:00:00	0.188	0.206	0.213	0.265	0.271	0.271	0.283	0.28	0.259	0.312	0.309	0.307	0.295	0.318	0.323
00:30:00	0.109	0.112	0.112	0.187	0.184	0.193	0.181	0.181	0.177	0.178	0.184	0.184	0.178	0.182	0.175		00:30:00	0.142	0.136	0.142	0.204	0.202	0.207	0.193	0.223	0.199	0.203	0.207	0.206	0.199	0.199	0.207		00:30:00	0.104	0.104	0.103	0.173	0.171	0.175	0.172	0.176	0.173	0.174	0.171	0.166	0.164	0.17	0.172
01:00:00	0.105	0.109	0.111	0.203	0.203	0.213	0.193	0.196	0.198	0.173	0.178	0.181	0.173	0.181	0.171		01:00:00	0.138	0.133	0.14	0.216	0.216	0.22	0.212	0.238	0.214	0.199	0.203	0.203	0.194	0.196	0.205		01:00:00	0.101	0.102	0.101	0.187	0.187	0.192	0.189	0.193	0.191	0.171	0.169	0.163	0.161	0.168	0.171
01:30:00	0.103	0.106	0.109	0.224	0.227	0.239	0.214	0.219	0.217	0.171	0.176	0.178	0.174	0.178	0.171		01:30:00	0.136	0.136	0.144	0.24	0.235	0.24	0.232	0.249	0.229	0.199	0.204	0.202	0.196	0.197	0.207		01:30:00	0.099	0.1	0.1	0.2	0.202	0.212	0.202	0.209	0.212	0.169	0.169	0.164	0.161	0.164	0.165
02:00:00	0.102	0.105	0.111	0.25	0.252	0.268	0.245	0.239	0.234	0.171	0.174	0.179	0.173	0.177	0.172		02:00:00	0.134	0.129	0.143	0.268	0.255	0.257	0.253	0.275	0.25	0.197	0.203	0.201	0.199	0.195	0.204		02:00:00	0.098	0.099	0.099	0.22	0.224	0.227	0.229	0.235	0.228	0.169	0.171	0.164	0.159	0.166	0.167
02:30:00	0.105	0.104	0.114	0.278	0.278	0.297	0.292	0.252	0.248	0.174	0.18	0.182	0.174	0.18	0.172		02:30:00	0.128	0.126	0.14	0.313	0.273	0.272	0.265	0.292	0.272	0.195	0.199	0.199	0.195	0.194	0.204		02:30:00	0.097	0.098	0.098	0.237	0.243	0.254	0.258	0.247	0.251	0.17	0.169	0.165	0.162	0.169	0.164
03:00:00	0.107	0.105	0.114	0.315	0.325	0.343	0.377	0.289	0.284	0.176	0.179	0.184	0.174	0.179	0.173		03:00:00	0.126	0.124	0.135	0.371	0.295	0.295	0.277	0.309	0.284	0.191	0.199	0.198	0.192	0.193	0.206		03:00:00	0.099	0.099	0.098	0.256	0.269	0.279	0.29	0.279	0.294	0.17	0.169	0.167	0.163	0.171	0.167
03:30:00	0.107	0.105	0.114	0.356	0.362	0.407	0.474	0.321	0.326	0.179	0.181	0.187	0.178	0.181	0.176		03:30:00	0.125	0.124	0.133	0.462	0.318	0.335	0.29	0.32	0.308	0.191	0.197	0.199	0.194	0.191	0.204		03:30:00	0.101	0.102	0.102	0.28	0.306	0.317	0.316	0.319	0.339	0.169	0.17	0.167	0.164	0.171	0.164
04:00:00	0.108	0.105	0.114	0.412	0.424	0.476	0.597	0.367	0.385	0.177	0.181	0.187	0.179	0.185	0.177		04:00:00	0.125	0.124	0.135	0.589	0.342	0.395	0.301	0.333	0.346	0.192	0.198	0.194	0.193	0.189	0.203		04:00:00	0.102	0.103	0.102	0.318	0.366	0.379	0.362	0.366	0.39	0.168	0.17	0.167	0.161	0.172	0.163
04:30:00	0.108	0.106	0.114	0.478	0.504	0.543	0.738	0.418	0.446	0.175	0.181	0.187	0.179	0.186	0.179		04:30:00	0.125	0.124	0.132	0.765	0.389	0.483	0.312	0.35	0.4	0.192	0.196	0.193	0.192	0.189	0.204		04:30:00	0.101	0.103	0.102	0.368	0.421	0.437	0.417	0.441	0.461	0.169	0.17	0.17	0.162	0.172	0.167
05:00:00	0.108	0.106	0.114	0.547	0.596	0.63	0.902	0.49	0.514	0.175	0.183	0.188	0.181	0.189	0.179		05:00:00	0.125	0.124	0.133	0.95	0.447	0.599	0.344	0.377	0.479	0.191	0.196	0.192	0.194	0.188	0.202		05:00:00	0.101	0.103	0.102	0.457	0.491	0.522	0.493	0.494	0.561	0.169	0.171	0.171	0.164	0.175	0.168
05:30:00	0.108	0.107	0.114	0.648	0.699	0.728	1.045	0.569	0.611	0.174	0.18	0.189	0.181	0.187	0.18		05:30:00	0.125	0.123	0.132	1.123	0.531	0.759	0.39	0.422	0.603	0.19	0.197	0.193	0.194	0.188	0.202		05:30:00	0.101	0.103	0.102	0.552	0.577	0.626	0.575	0.592	0.685	0.169	0.174	0.17	0.165	0.175	0.172
06:00:00	0.108	0.107	0.113	0.767	0.815	0.836	1.127	0.67	0.716	0.174	0.18	0.19	0.182	0.189	0.182		06:00:00	0.125	0.124	0.132	1.192	0.631	0.931	0.448	0.484	0.754	0.191	0.198	0.195	0.194	0.189	0.202		06:00:00	0.101	0.102	0.102	0.639	0.68	0.743	0.678	0.686	0.801	0.174	0.178	0.174	0.165	0.178	0.174
06:30:00	0.107	0.107	0.113	0.869	0.924	0.926	1.177	0.775	0.819	0.176	0.18	0.193	0.18	0.19	0.181		06:30:00	0.125	0.123	0.133	1.142	0.748	1.078	0.515	0.564	0.929	0.191	0.196	0.197	0.193	0.188	0.202		06:30:00	0.101	0.102	0.102	0.744	0.793	0.856	0.799	0.789	0.917	0.178	0.184	0.182	0.168	0.181	0.176
07:00:00	0.107	0.107	0.113	0.955	0.996	0.999	1.195	0.868	0.89	0.178	0.183	0.2	0.18	0.191	0.183		07:00:00	0.125	0.123	0.133	1.119	0.892	1.128	0.615	0.685	1.056	0.19	0.198	0.204	0.193	0.189	0.201		07:00:00	0.101	0.102	0.102	0.875	0.905	0.984	0.911	0.893	1.028	0.191	0.198	0.198	0.171	0.182	0.182
07:30:00	0.107	0.107	0.113	1.015	1.063	1.06	1.192	0.913	0.94	0.182	0.186	0.211	0.187	0.192	0.185		07:30:00	0.124	0.124	0.133	1.115	1.018	1.093	0.748	0.832	1.071	0.191	0.199	0.21	0.193	0.189	0.202		07:30:00	0.101	0.102	0.102	0.95	1.011	1.062	0.98	0.992	1.122	0.208	0.221	0.219	0.173	0.185	0.19
08:00:00	0.107	0.107	0.113	1.106	1.157	1.136	1.178	0.919	0.989	0.189	0.194	0.229	0.188	0.194	0.186		08:00:00	0.125	0.123	0.133	1.105	1.095	1.069	0.885	0.942	1.008	0.191	0.2	0.22	0.194	0.189	0.202		08:00:00	0.101	0.102	0.102	0.994	1.098	1.102	1.007	1.097	1.206	0.229	0.247	0.247	0.178	0.189	0.199
08:30:00	0.106	0.107	0.113	1.202	1.244	1.209	1.163	0.926	1.018	0.2	0.207	0.253	0.187	0.199	0.191		08:30:00	0.124	0.123	0.133	1.088	1.099	1.073	0.984	1	0.985	0.192	0.203	0.234	0.194	0.189	0.205		08:30:00	0.101	0.103	0.102	1.04	1.114	1.101	1.002	1.168	1.254	0.262	0.28	0.283	0.185	0.198	0.212
09:00:00	0.106	0.107	0.112	1.212	1.227	1.223	1.154	0.924	1.054	0.218	0.223	0.286	0.193	0.206	0.199		09:00:00	0.124	0.123	0.133	1.078	1.098	1.08	1.018	0.946	0.982	0.193	0.205	0.255	0.195	0.191	0.206		09:00:00	0.101	0.103	0.102	1.049	1.127	1.082	1.008	1.2	1.257	0.301	0.332	0.337	0.197	0.211	0.234
09:30:00	0.106	0.107	0.113	1.161	1.186	1.176	1.148	0.927	1.064	0.242	0.249	0.335	0.198	0.216	0.209		09:30:00	0.125	0.123	0.133	1.074	1.087	1.076	0.992	0.906	1.01	0.194	0.208	0.282	0.196	0.191	0.21		09:30:00	0.101	0.102	0.102	1.017	1.121	1.049	1.008	1.214	1.234	0.357	0.403	0.406	0.215	0.23	0.258
10:00:00	0.105	0.107	0.112	1.114	1.133	1.134	1.144	0.919	1.069	0.274	0.285	0.404	0.204	0.229	0.22		10:00:00	0.125	0.124	0.133	1.066	1.079	1.067	1.007	0.898	1.027	0.196	0.211	0.318	0.198	0.191	0.213		10:00:00	0.1	0.103	0.102	1.011	1.121	1.013	1.015	1.212	1.213	0.432	0.489	0.493	0.239	0.255	0.294
10:30:00	0.105	0.107	0.112	1.073	1.093	1.1	1.138	0.906	1.064	0.322	0.338	0.489	0.216	0.25	0.236		10:30:00	0.125	0.123	0.133	1.06	1.069	1.058	1.045	0.914	1.028	0.198	0.216	0.363	0.201	0.191	0.218		10:30:00	0.101	0.103	0.102	1.013	1.123	0.994	1.033	1.198	1.2	0.512	0.582	0.576	0.27	0.294	0.343
11:00:00	0.105	0.107	0.112	1.041	1.056	1.067	1.133	0.885	1.053	0.386	0.405	0.582	0.233	0.28	0.265		11:00:00	0.125	0.124	0.133	1.057	1.059	1.049	1.046	0.973	1.022	0.203	0.223	0.412	0.205	0.191	0.225		11:00:00	0.101	0.103	0.102	1.028	1.125	0.974	1.059	1.177	1.193	0.605	0.677	0.667	0.318	0.347	0.407
11:30:00	0.105	0.107	0.113	1.012	1.024	1.04	1.13	0.861	1.043	0.467	0.485	0.696	0.256	0.314	0.301		11:30:00	0.125	0.124	0.133	1.05	1.05	1.042	1.036	1.004	1.015	0.207	0.232	0.469	0.21	0.192	0.233		11:30:00	0.1	0.103	0.102	1.038	1.122	0.966	1.084	1.161	1.19	0.686	0.763	0.753	0.381	0.418	0.495
12:00:00	0.105	0.107	0.113	0.985	1	1.016	1.124	0.831	1.03	0.556	0.575	0.806	0.287	0.365	0.348		12:00:00	0.125	0.124	0.133	1.049	1.044	1.036	1.023	1.007	1.01	0.212	0.243	0.516	0.217	0.192	0.245		12:00:00	0.1	0.103	0.103	1.05	1.114	0.971	1.103	1.15	1.19	0.778	0.858	0.859	0.462	0.504	0.585
12:30:00	0.105	0.107	0.113	0.959	0.975	0.994	1.117	0.8	1.013	0.659	0.688	0.943	0.332	0.428	0.406		12:30:00	0.125	0.124	0.133	1.042	1.037	1.028	1.012	1.006	1.005	0.22	0.258	0.566	0.227	0.194	0.261		12:30:00	0.1	0.103	0.103	1.063	1.109	0.982	1.114	1.146	1.188	0.902	0.976	0.99	0.549	0.592	0.69
13:00:00	0.105	0.107	0.113	0.933	0.956	0.969	1.111	0.784	0.996	0.764	0.802	1.077	0.387	0.504	0.479		13:00:00	0.125	0.125	0.134	1.035	1.032	1.027	1.004	1.003	1.007	0.23	0.277	0.607	0.241	0.195	0.281		13:00:00	0.1	0.103	0.103	1.07	1.105	0.994	1.125	1.142	1.185	1.025	1.102	1.099	0.639	0.687	0.813
13:30:00	0.105	0.107	0.113	0.917	0.941	0.946	1.109	0.779	0.973	0.9	0.945	1.162	0.454	0.594	0.566		13:30:00	0.125	0.125	0.133	1.022	1.028	1.023	1	1.002	1.005	0.246	0.303	0.648	0.257	0.197	0.309		13:30:00	0.1	0.103	0.103	1.072	1.105	0.999	1.124	1.142	1.187	1.123	1.182	1.166	0.751	0.801	0.95
14:00:00	0.105	0.107	0.113	0.899	0.926	0.93	1.1	0.763	0.942	1.028	1.072	1.199	0.535	0.692	0.663		14:00:00	0.125	0.125	0.134	1.005	1.023	1.007	0.995	1.001	1	0.264	0.336	0.693	0.279	0.199	0.341		14:00:00	0.1	0.103	0.103	1.055	1.106	0.999	1.126	1.135	1.185	1.177	1.224	1.199	0.888	0.932	1.061
14:30:00	0.105	0.107	0.113	0.893	0.911	0.915	1.095	0.759	0.907	1.121	1.142	1.206	0.629	0.819	0.77		14:30:00	0.125	0.125	0.134	0.991	1.019	1.025	0.989	1.003	1.003	0.288	0.372	0.791	0.305	0.202	0.377		14:30:00	0.1	0.103	0.103	1.044	1.112	0.994	1.127	1.139	1.181	1.202	1.236	1.209	1	1.041	1.141
15:00:00	0.105	0.107	0.113	0.887	0.909	0.908	1.087	0.756	0.885	1.166	1.175	1.206	0.752	0.93	0.897		15:00:00	0.125	0.125	0.134	1.002	1.016	1.006	0.981	0.996	0.996	0.316	0.418	0.869	0.336	0.206	0.416		15:00:00	0.101	0.103	0.104	1.044	1.116	0.991	1.128	1.138	1.179	1.206	1.24	1.212	1.081	1.118	1.192
15:30:00	0.105	0.106	0.113	0.869	0.908	0.905	1.074	0.751	0.86	1.178	1.184	1.205	0.873	1.023	0.998		15:30:00	0.125	0.125	0.134	0.98	1.009	0.997	0.983	0.987	0.996	0.352	0.461	0.904	0.372	0.212	0.455		15:30:00	0.1	0.103	0.104	1.049	1.12	1.003	1.127	1.137	1.176	1.207	1.239	1.211	1.129	1.162	1.211
16:00:00	0.104	0.107	0.113	0.864	0.882	0.894	1.08	0.755	0.834	1.179	1.186	1.205	0.968	1.078	1.072		16:00:00	0.125	0.125	0.134	0.989	1.002	0.99	0.971	0.986	0.996	0.389	0.501	0.919	0.41	0.221	0.494		16:00:00	0.1	0.103	0.104	1.041	1.102	1.014	1.116	1.142	1.172	1.205	1.24	1.213	1.155	1.181	1.216
16:30:00	0.104	0.106	0.113	0.841	0.88	0.895	1.08	0.744	0.828	1.179	1.186	1.205	1.036	1.113	1.111		16:30:00	0.125	0.125	0.134	0.979	0.978	0.983	0.971	0.99	0.985	0.429	0.535	0.934	0.446	0.232	0.551		16:30:00	0.1	0.103	0.103	1.029	1.09	1.012	1.128	1.135	1.17	1.206	1.24	1.216	1.164	1.187	1.219
17:00:00	0.104	0.106	0.113	0.84	0.877	0.883	1.063	0.757	0.803	1.178	1.186	1.205	1.076	1.136	1.131		17:00:00	0.125	0.125	0.134	0.973	0.997	0.971	0.954	0.966	0.97	0.462	0.577	0.943	0.482	0.245	0.638		17:00:00	0.1	0.103	0.103	1.037	1.094	0.994	1.128	1.14	1.162	1.206	1.239	1.219	1.171	1.191	1.22
17:30:00	0.104	0.106	0.113	0.837	0.857	0.867	1.056	0.767	0.814	1.179	1.186	1.206	1.098	1.15	1.144		17:30:00	0.124	0.126	0.134	0.962	0.996	0.966	0.963	0.982	0.949	0.495	0.653	0.945	0.528	0.264	0.728		17:30:00	0.1	0.103	0.103	1.045	1.121	0.995	1.124	1.134	1.156	1.207	1.238	1.221	1.175	1.194	1.219
18:00:00	0.104	0.106	0.113	0.839	0.858	0.851	1.054	0.775	0.816	1.181	1.189	1.208	1.115	1.162	1.151		18:00:00	0.124	0.126	0.134	0.952	0.954	0.96	0.949	0.973	0.964	0.531	0.776	0.953	0.612	0.286	0.788		18:00:00	0.1	0.103	0.103	1.052	1.107	0.993	1.125	1.13	1.15	1.211	1.234	1.221	1.177	1.197	1.219
18:30:00	0.104	0.106	0.113	0.814	0.845	0.84	1.049	0.781	0.805	1.184	1.19	1.211	1.126	1.173	1.159		18:30:00	0.124	0.126	0.134	0.947	0.968	0.954	0.929	0.961	0.943	0.643	0.839	0.964	0.707	0.312	0.815		18:30:00	0.1	0.103	0.103	1.029	1.107	0.999	1.128	1.129	1.151	1.214	1.237	1.226	1.18	1.2	1.216
19:00:00	0.104	0.106	0.113	0.829	0.853	0.832	1.05	0.784	0.805	1.185	1.192	1.212	1.14	1.183	1.169		19:00:00	0.124	0.126	0.134	0.941	0.953	0.946	0.918	0.95	0.951	0.761	0.869	0.966	0.759	0.342	0.835		19:00:00	0.1	0.103	0.103	1.06	1.107	1.014	1.122	1.124	1.148	1.215	1.234	1.229	1.183	1.202	1.215
19:30:00	0.104	0.106	0.113	0.814	0.862	0.842	1.041	0.78	0.788	1.186	1.194	1.217	1.152	1.194	1.172		19:30:00	0.124	0.126	0.134	0.935	0.947	0.941	0.911	0.924	0.931	0.816	0.89	0.977	0.791	0.374	0.846		19:30:00	0.1	0.103	0.103	1.04	1.102	1.014	1.127	1.128	1.137	1.21	1.234	1.228	1.186	1.204	1.216
20:00:00	0.104	0.106	0.113	0.825	0.836	0.825	1.044	0.775	0.779	1.19	1.195	1.212	1.164	1.206	1.176		20:00:00	0.124	0.126	0.134	0.932	0.899	0.939	0.897	0.937	0.925	0.847	0.897	0.982	0.81	0.407	0.856		20:00:00	0.1	0.103	0.103	1.043	1.092	1.012	1.125	1.121	1.142	1.21	1.235	1.226	1.19	1.208	1.217
20:30:00	0.105	0.106	0.113	0.817	0.83	0.836	1.044	0.771	0.781	1.184	1.197	1.225	1.178	1.218	1.179		20:30:00	0.124	0.126	0.134	0.927	0.902	0.939	0.895	0.91	0.92	0.865	0.909	0.993	0.827	0.442	0.87		20:30:00	0.1	0.103	0.103	1.032	1.079	0.995	1.125	1.119	1.135	1.217	1.232	1.223	1.193	1.212	1.217
21:00:00	0.105	0.106	0.112	0.806	0.837	0.835	1.046	0.783	0.775	1.185	1.199	1.23	1.193	1.229	1.182		21:00:00	0.124	0.126	0.134	0.934	0.897	0.926	0.883	0.915	0.913	0.879	0.918	1.002	0.835	0.504	0.876		21:00:00	0.1	0.103	0.103	1.022	1.079	0.984	1.118	1.123	1.139	1.21	1.238	1.225	1.197	1.215	1.218
21:30:00	0.105	0.106	0.112	0.791	0.827	0.814	1.041	0.784	0.76	1.193	1.206	1.213	1.205	1.243	1.185		21:30:00	0.124	0.126	0.134	0.931	0.871	0.902	0.875	0.908	0.912	0.886	0.927	1.009	0.844	0.616	0.884		21:30:00	0.1	0.103	0.103	1.014	1.093	0.985	1.113	1.115	1.133	1.201	1.231	1.226	1.201	1.219	1.218
22:00:00	0.105	0.106	0.112	0.792	0.842	0.826	1.039	0.782	0.764	1.178	1.197	1.21	1.217	1.25	1.187		22:00:00	0.124	0.126	0.134	0.927	0.861	0.925	0.862	0.901	0.9	0.892	0.932	1.011	0.851	0.707	0.896		22:00:00	0.1	0.103	0.103	1.021	1.094	0.983	1.114	1.116	1.135	1.199	1.227	1.224	1.204	1.221	1.219
22:30:00	0.105	0.106	0.112	0.8	0.819	0.812	1.04	0.777	0.756	1.184	1.209	1.225	1.227	1.259	1.188		22:30:00	0.124	0.125	0.133	0.928	0.851	0.904	0.843	0.889	0.891	0.898	0.937	1.03	0.857	0.759	0.902		22:30:00	0.1	0.103	0.103	1.011	1.081	0.983	1.101	1.115	1.129	1.206	1.218	1.227	1.207	1.223	1.22
23:00:00	0.105	0.106	0.112	0.776	0.836	0.803	1.034	0.774	0.763	1.198	1.207	1.217	1.235	1.263	1.191		23:00:00	0.124	0.125	0.134	0.922	0.845	0.91	0.865	0.893	0.881	0.905	0.948	1.032	0.87	0.787	0.911		23:00:00	0.1	0.103	0.103	1.015	1.07	0.981	1.115	1.113	1.129	1.198	1.212	1.21	1.209	1.225	1.22
23:30:00	0.105	0.106	0.112	0.788	0.823	0.804	1.033	0.767	0.751	1.194	1.199	1.221	1.24	1.268	1.191		23:30:00	0.124	0.125	0.134	0.921	0.837	0.902	0.847	0.877	0.883	0.911	0.952	1.037	0.878	0.808	0.918		23:30:00	0.1	0.103	0.103	1.016	1.066	0.969	1.113	1.111	1.124	1.191	1.196	1.217	1.209	1.226	1.218
1 day, 0:00:00	0.105	0.105	0.112	0.795	0.829	0.802	1.028	0.767	0.739	1.192	1.194	1.218	1.244	1.265	1.192		1 day, 0:00:00	0.124	0.125	0.134	0.923	0.825	0.895	0.843	0.863	0.883	0.915	0.963	1.046	0.888	0.823	0.926		1 day, 0:00:00	0.1	0.103	0.103	1.004	1.056	0.972	1.103	1.108	1.131	1.188	1.203	1.208	1.207	1.226	1.218

## Sheet: Fig. 4b
Raw data generated from Epoch microplate spectrometer (Biotek Instruments Ltd.) with 96-well Costar culture plate (Sigma-Aldrich) inside an anaerobic cabinet at 37 °C (Don Whitely Scientific, A35 workstation).
Minimal media with 0.5 % Erwinia herbicola was inoculated 1:10 with bacterial cultures previously grown overnight in BHI. Final culture volumes of 200 µl were used, and each condition was performed in triplicate. Optical density at 600 nm was measured in each well at 30 minute intervals.
Replicate 1																	Replicate 2																	Replicate 3
		blank			WT			ΔNTE			TonB box mut			ΔTonB box					blank			WT			ΔNTE			TonB box mut			ΔTonB box					blank			WT			ΔNTE			TonB box mut			ΔTonB box
Time	A1	A2	A3	A4	A5	A6	B1	B2	B3	B10	B11	B12	C1	C2	C3		Time	A1	A2	A3	A4	A5	A6	A10	A11	A12	B7	B8	B9	B10	B11	B12		Time	A1	A2	A3	A4	A5	A6	B1	B2	B3	B10	B11	B12	C1	C2	C3
00:00:00	0.234	0.256	0.269	0.324	0.337	0.332	0.341	0.348	0.348	0.355	0.346	0.36	0.341	0.359	0.358		00:00:00	0.29	0.297	0.309	0.348	0.354	0.358	0.353	0.353	0.323	0.381	0.389	0.394	0.376	0.394	0.376		00:00:00	0.188	0.206	0.213	0.265	0.271	0.271	0.292	0.31	0.32	0.32	0.319	0.303	0.324	0.327	0.337
00:30:00	0.109	0.112	0.112	0.187	0.184	0.193	0.168	0.17	0.174	0.177	0.179	0.184	0.17	0.171	0.177		00:30:00	0.142	0.136	0.142	0.204	0.202	0.207	0.196	0.197	0.201	0.206	0.208	0.208	0.189	0.19	0.203		00:30:00	0.104	0.104	0.103	0.173	0.171	0.175	0.163	0.16	0.167	0.175	0.173	0.171	0.168	0.17	0.175
01:00:00	0.105	0.109	0.111	0.203	0.203	0.213	0.162	0.165	0.166	0.171	0.177	0.182	0.167	0.164	0.174		01:00:00	0.138	0.133	0.14	0.216	0.216	0.22	0.196	0.196	0.199	0.204	0.207	0.209	0.186	0.188	0.204		01:00:00	0.101	0.102	0.101	0.187	0.187	0.192	0.158	0.155	0.164	0.172	0.168	0.167	0.163	0.165	0.172
01:30:00	0.103	0.106	0.109	0.224	0.227	0.239	0.157	0.16	0.165	0.173	0.174	0.179	0.164	0.165	0.17		01:30:00	0.136	0.136	0.144	0.24	0.235	0.24	0.197	0.194	0.199	0.206	0.213	0.214	0.187	0.187	0.204		01:30:00	0.099	0.1	0.1	0.2	0.202	0.212	0.157	0.153	0.164	0.169	0.167	0.167	0.162	0.163	0.17
02:00:00	0.102	0.105	0.111	0.25	0.252	0.268	0.154	0.162	0.165	0.17	0.175	0.177	0.162	0.167	0.17		02:00:00	0.134	0.129	0.143	0.268	0.255	0.257	0.199	0.193	0.202	0.208	0.216	0.218	0.185	0.187	0.203		02:00:00	0.098	0.099	0.099	0.22	0.224	0.227	0.159	0.154	0.162	0.172	0.168	0.167	0.163	0.163	0.169
02:30:00	0.105	0.104	0.114	0.278	0.278	0.297	0.157	0.165	0.167	0.172	0.176	0.18	0.167	0.166	0.171		02:30:00	0.128	0.126	0.14	0.313	0.273	0.272	0.197	0.193	0.2	0.211	0.224	0.229	0.188	0.187	0.202		02:30:00	0.097	0.098	0.098	0.237	0.243	0.254	0.157	0.156	0.162	0.173	0.169	0.163	0.16	0.163	0.169
03:00:00	0.107	0.105	0.114	0.315	0.325	0.343	0.157	0.17	0.165	0.177	0.178	0.182	0.166	0.17	0.175		03:00:00	0.126	0.124	0.135	0.371	0.295	0.295	0.197	0.192	0.198	0.212	0.228	0.237	0.188	0.186	0.205		03:00:00	0.099	0.099	0.098	0.256	0.269	0.279	0.16	0.158	0.168	0.175	0.169	0.164	0.163	0.163	0.168
03:30:00	0.107	0.105	0.114	0.356	0.362	0.407	0.16	0.174	0.167	0.176	0.182	0.184	0.163	0.171	0.176		03:30:00	0.125	0.124	0.133	0.462	0.318	0.335	0.195	0.191	0.199	0.216	0.238	0.246	0.186	0.185	0.204		03:30:00	0.101	0.102	0.102	0.28	0.306	0.317	0.162	0.161	0.17	0.175	0.17	0.162	0.161	0.162	0.167
04:00:00	0.108	0.105	0.114	0.412	0.424	0.476	0.157	0.179	0.17	0.18	0.184	0.186	0.165	0.171	0.176		04:00:00	0.125	0.124	0.135	0.589	0.342	0.395	0.195	0.192	0.197	0.219	0.246	0.257	0.188	0.186	0.204		04:00:00	0.102	0.103	0.102	0.318	0.366	0.379	0.167	0.164	0.173	0.173	0.17	0.163	0.16	0.161	0.166
04:30:00	0.108	0.106	0.114	0.478	0.504	0.543	0.158	0.185	0.174	0.182	0.183	0.19	0.165	0.17	0.177		04:30:00	0.125	0.124	0.132	0.765	0.389	0.483	0.195	0.191	0.197	0.224	0.254	0.269	0.187	0.187	0.206		04:30:00	0.101	0.103	0.102	0.368	0.421	0.437	0.168	0.166	0.175	0.172	0.171	0.164	0.159	0.159	0.165
05:00:00	0.108	0.106	0.114	0.547	0.596	0.63	0.157	0.189	0.175	0.182	0.184	0.189	0.165	0.169	0.177		05:00:00	0.125	0.124	0.133	0.95	0.447	0.599	0.195	0.191	0.197	0.229	0.261	0.274	0.187	0.187	0.205		05:00:00	0.101	0.103	0.102	0.457	0.491	0.522	0.171	0.169	0.18	0.17	0.17	0.162	0.158	0.159	0.164
05:30:00	0.108	0.107	0.114	0.648	0.699	0.728	0.157	0.192	0.172	0.179	0.183	0.187	0.163	0.168	0.175		05:30:00	0.125	0.123	0.132	1.123	0.531	0.759	0.196	0.191	0.197	0.233	0.267	0.287	0.187	0.189	0.203		05:30:00	0.101	0.103	0.102	0.552	0.577	0.626	0.173	0.171	0.178	0.169	0.172	0.164	0.156	0.159	0.164
06:00:00	0.108	0.107	0.113	0.767	0.815	0.836	0.159	0.2	0.18	0.181	0.184	0.188	0.163	0.168	0.175		06:00:00	0.125	0.124	0.132	1.192	0.631	0.931	0.195	0.19	0.197	0.239	0.272	0.294	0.187	0.192	0.204		06:00:00	0.101	0.102	0.102	0.639	0.68	0.743	0.175	0.171	0.18	0.173	0.174	0.164	0.157	0.158	0.164
06:30:00	0.107	0.107	0.113	0.869	0.924	0.926	0.158	0.204	0.18	0.184	0.184	0.186	0.165	0.167	0.175		06:30:00	0.125	0.123	0.133	1.142	0.748	1.078	0.197	0.19	0.198	0.245	0.281	0.304	0.187	0.195	0.204		06:30:00	0.101	0.102	0.102	0.744	0.793	0.856	0.176	0.174	0.183	0.178	0.177	0.169	0.155	0.159	0.165
07:00:00	0.107	0.107	0.113	0.955	0.996	0.999	0.157	0.206	0.183	0.187	0.187	0.189	0.165	0.167	0.174		07:00:00	0.125	0.123	0.133	1.119	0.892	1.128	0.195	0.193	0.2	0.253	0.288	0.31	0.187	0.201	0.204		07:00:00	0.101	0.102	0.102	0.875	0.905	0.984	0.173	0.175	0.186	0.187	0.182	0.174	0.157	0.159	0.166
07:30:00	0.107	0.107	0.113	1.015	1.063	1.06	0.159	0.207	0.182	0.189	0.193	0.191	0.164	0.167	0.174		07:30:00	0.124	0.124	0.133	1.115	1.018	1.093	0.196	0.193	0.201	0.261	0.294	0.317	0.188	0.211	0.204		07:30:00	0.101	0.102	0.102	0.95	1.011	1.062	0.177	0.177	0.184	0.192	0.192	0.184	0.157	0.161	0.168
08:00:00	0.107	0.107	0.113	1.106	1.157	1.136	0.159	0.211	0.183	0.194	0.2	0.196	0.165	0.167	0.173		08:00:00	0.125	0.123	0.133	1.105	1.095	1.069	0.195	0.192	0.202	0.269	0.3	0.326	0.189	0.223	0.205		08:00:00	0.101	0.102	0.102	0.994	1.098	1.102	0.177	0.177	0.187	0.209	0.205	0.198	0.159	0.162	0.17
08:30:00	0.106	0.107	0.113	1.202	1.244	1.209	0.158	0.214	0.184	0.205	0.214	0.208	0.166	0.167	0.174		08:30:00	0.124	0.123	0.133	1.088	1.099	1.073	0.197	0.193	0.203	0.279	0.302	0.33	0.19	0.24	0.206		08:30:00	0.101	0.103	0.102	1.04	1.114	1.101	0.18	0.179	0.189	0.234	0.221	0.219	0.162	0.166	0.175
09:00:00	0.106	0.107	0.112	1.212	1.227	1.223	0.16	0.214	0.185	0.223	0.228	0.219	0.166	0.168	0.175		09:00:00	0.124	0.123	0.133	1.078	1.098	1.08	0.199	0.195	0.204	0.29	0.312	0.337	0.191	0.266	0.206		09:00:00	0.101	0.103	0.102	1.049	1.127	1.082	0.181	0.181	0.191	0.263	0.246	0.246	0.167	0.172	0.184
09:30:00	0.106	0.107	0.113	1.161	1.186	1.176	0.159	0.214	0.185	0.248	0.255	0.238	0.168	0.169	0.179		09:30:00	0.125	0.123	0.133	1.074	1.087	1.076	0.197	0.195	0.205	0.306	0.318	0.345	0.191	0.296	0.206		09:30:00	0.101	0.102	0.102	1.017	1.121	1.049	0.183	0.184	0.193	0.301	0.283	0.288	0.177	0.181	0.199
10:00:00	0.105	0.107	0.112	1.114	1.133	1.134	0.158	0.215	0.183	0.286	0.287	0.269	0.17	0.172	0.185		10:00:00	0.125	0.124	0.133	1.066	1.079	1.067	0.2	0.195	0.207	0.33	0.326	0.351	0.192	0.337	0.207		10:00:00	0.1	0.103	0.102	1.011	1.121	1.013	0.186	0.184	0.193	0.356	0.332	0.345	0.193	0.197	0.221
10:30:00	0.105	0.107	0.112	1.073	1.093	1.1	0.158	0.215	0.184	0.333	0.331	0.313	0.174	0.178	0.195		10:30:00	0.125	0.123	0.133	1.06	1.069	1.058	0.2	0.196	0.208	0.352	0.331	0.353	0.192	0.378	0.21		10:30:00	0.101	0.103	0.102	1.013	1.123	0.994	0.185	0.184	0.192	0.411	0.392	0.412	0.215	0.219	0.253
11:00:00	0.105	0.107	0.112	1.041	1.056	1.067	0.159	0.214	0.183	0.389	0.391	0.374	0.184	0.189	0.212		11:00:00	0.125	0.124	0.133	1.057	1.059	1.049	0.199	0.197	0.21	0.376	0.337	0.362	0.193	0.419	0.211		11:00:00	0.101	0.103	0.102	1.028	1.125	0.974	0.185	0.185	0.191	0.474	0.46	0.489	0.243	0.252	0.296
11:30:00	0.105	0.107	0.113	1.012	1.024	1.04	0.159	0.214	0.184	0.456	0.463	0.452	0.199	0.207	0.238		11:30:00	0.125	0.124	0.133	1.05	1.05	1.042	0.2	0.198	0.212	0.401	0.344	0.367	0.193	0.459	0.214		11:30:00	0.1	0.103	0.102	1.038	1.122	0.966	0.186	0.184	0.192	0.535	0.529	0.557	0.288	0.296	0.355
12:00:00	0.105	0.107	0.113	0.985	1	1.016	0.16	0.214	0.184	0.533	0.542	0.537	0.22	0.234	0.277		12:00:00	0.125	0.124	0.133	1.049	1.044	1.036	0.202	0.198	0.215	0.425	0.353	0.374	0.194	0.49	0.218		12:00:00	0.1	0.103	0.103	1.05	1.114	0.971	0.186	0.185	0.192	0.6	0.598	0.63	0.347	0.359	0.428
12:30:00	0.105	0.107	0.113	0.959	0.975	0.994	0.16	0.214	0.184	0.606	0.62	0.611	0.257	0.276	0.331		12:30:00	0.125	0.124	0.133	1.042	1.037	1.028	0.201	0.199	0.217	0.451	0.363	0.386	0.197	0.517	0.221		12:30:00	0.1	0.103	0.103	1.063	1.109	0.982	0.187	0.185	0.192	0.666	0.68	0.727	0.418	0.435	0.505
13:00:00	0.105	0.107	0.113	0.933	0.956	0.969	0.16	0.213	0.183	0.678	0.701	0.685	0.312	0.338	0.406		13:00:00	0.125	0.125	0.134	1.035	1.032	1.027	0.202	0.2	0.22	0.473	0.372	0.387	0.199	0.536	0.23		13:00:00	0.1	0.103	0.103	1.07	1.105	0.994	0.187	0.186	0.194	0.757	0.79	0.855	0.493	0.507	0.577
13:30:00	0.105	0.107	0.113	0.917	0.941	0.946	0.159	0.21	0.184	0.754	0.782	0.77	0.383	0.419	0.492		13:30:00	0.125	0.125	0.133	1.022	1.028	1.023	0.205	0.201	0.223	0.494	0.381	0.392	0.204	0.567	0.24		13:30:00	0.1	0.103	0.103	1.072	1.105	0.999	0.187	0.185	0.192	0.874	0.896	0.938	0.564	0.573	0.657
14:00:00	0.105	0.107	0.113	0.899	0.926	0.93	0.159	0.212	0.184	0.849	0.895	0.885	0.463	0.518	0.576		14:00:00	0.125	0.125	0.134	1.005	1.023	1.007	0.205	0.202	0.227	0.506	0.391	0.399	0.21	0.608	0.256		14:00:00	0.1	0.103	0.103	1.055	1.106	0.999	0.187	0.185	0.193	0.938	0.955	0.979	0.649	0.666	0.775
14:30:00	0.105	0.107	0.113	0.893	0.911	0.915	0.16	0.212	0.184	0.948	0.981	0.987	0.538	0.598	0.66		14:30:00	0.125	0.125	0.134	0.991	1.019	1.025	0.205	0.203	0.23	0.509	0.4	0.405	0.22	0.638	0.276		14:30:00	0.1	0.103	0.103	1.044	1.112	0.994	0.187	0.184	0.193	0.973	0.973	0.99	0.78	0.8	0.903
15:00:00	0.105	0.107	0.113	0.887	0.909	0.908	0.159	0.211	0.184	1.01	1.043	1.046	0.62	0.669	0.735		15:00:00	0.125	0.125	0.134	1.002	1.016	1.006	0.205	0.204	0.234	0.509	0.407	0.409	0.232	0.657	0.301		15:00:00	0.101	0.103	0.104	1.044	1.116	0.991	0.187	0.185	0.193	0.97	0.977	0.99	0.906	0.925	0.968
15:30:00	0.105	0.106	0.113	0.869	0.908	0.905	0.16	0.21	0.183	1.045	1.069	1.072	0.683	0.764	0.847		15:30:00	0.125	0.125	0.134	0.98	1.009	0.997	0.209	0.205	0.241	0.504	0.412	0.413	0.247	0.663	0.334		15:30:00	0.1	0.103	0.104	1.049	1.12	1.003	0.187	0.185	0.193	0.971	0.973	0.989	0.963	0.983	0.989
16:00:00	0.104	0.107	0.113	0.864	0.882	0.894	0.16	0.209	0.181	1.057	1.081	1.083	0.786	0.91	0.973		16:00:00	0.125	0.125	0.134	0.989	1.002	0.99	0.211	0.207	0.246	0.509	0.425	0.417	0.268	0.675	0.373		16:00:00	0.1	0.103	0.104	1.041	1.102	1.014	0.187	0.186	0.193	0.969	0.972	0.993	0.97	0.992	0.982
16:30:00	0.104	0.106	0.113	0.841	0.88	0.895	0.161	0.207	0.182	1.063	1.091	1.093	0.928	1.047	1.051		16:30:00	0.125	0.125	0.134	0.979	0.978	0.983	0.212	0.209	0.252	0.504	0.43	0.417	0.294	0.682	0.414		16:30:00	0.1	0.103	0.103	1.029	1.09	1.012	0.187	0.187	0.193	0.972	0.98	1.003	0.972	0.993	0.984
17:00:00	0.104	0.106	0.113	0.84	0.877	0.883	0.161	0.208	0.182	1.072	1.1	1.108	1.022	1.112	1.091		17:00:00	0.125	0.125	0.134	0.973	0.997	0.971	0.216	0.21	0.26	0.504	0.433	0.423	0.327	0.693	0.452		17:00:00	0.1	0.103	0.103	1.037	1.094	0.994	0.187	0.187	0.193	0.984	0.994	1.024	0.978	0.993	0.988
17:30:00	0.104	0.106	0.113	0.837	0.857	0.867	0.161	0.209	0.182	1.083	1.112	1.121	1.065	1.14	1.11		17:30:00	0.124	0.126	0.134	0.962	0.996	0.966	0.217	0.212	0.269	0.506	0.437	0.424	0.362	0.706	0.484		17:30:00	0.1	0.103	0.103	1.045	1.121	0.995	0.186	0.187	0.192	0.997	1.009	1.053	0.985	1.001	0.997
18:00:00	0.104	0.106	0.113	0.839	0.858	0.851	0.162	0.208	0.181	1.097	1.126	1.134	1.09	1.151	1.122		18:00:00	0.124	0.126	0.134	0.952	0.954	0.96	0.221	0.215	0.278	0.506	0.439	0.426	0.395	0.72	0.518		18:00:00	0.1	0.103	0.103	1.052	1.107	0.993	0.187	0.187	0.191	1.007	1.026	1.078	0.997	1.012	1.012
18:30:00	0.104	0.106	0.113	0.814	0.845	0.84	0.162	0.207	0.181	1.108	1.14	1.148	1.095	1.155	1.125		18:30:00	0.124	0.126	0.134	0.947	0.968	0.954	0.224	0.217	0.288	0.502	0.445	0.43	0.423	0.738	0.572		18:30:00	0.1	0.103	0.103	1.029	1.107	0.999	0.187	0.188	0.192	1.037	1.061	1.113	1.01	1.025	1.036
19:00:00	0.104	0.106	0.113	0.829	0.853	0.832	0.162	0.207	0.181	1.119	1.151	1.162	1.102	1.155	1.137		19:00:00	0.124	0.126	0.134	0.941	0.953	0.946	0.226	0.22	0.297	0.496	0.445	0.433	0.451	0.764	0.634		19:00:00	0.1	0.103	0.103	1.06	1.107	1.014	0.187	0.187	0.193	1.052	1.087	1.131	1.033	1.051	1.064
19:30:00	0.104	0.106	0.113	0.814	0.862	0.842	0.161	0.206	0.181	1.134	1.167	1.173	1.104	1.161	1.147		19:30:00	0.124	0.126	0.134	0.935	0.947	0.941	0.232	0.224	0.31	0.497	0.448	0.435	0.493	0.803	0.676		19:30:00	0.1	0.103	0.103	1.04	1.102	1.014	0.187	0.186	0.193	1.08	1.115	1.161	1.057	1.079	1.094
20:00:00	0.104	0.106	0.113	0.825	0.836	0.825	0.16	0.207	0.181	1.146	1.176	1.183	1.11	1.165	1.157		20:00:00	0.124	0.126	0.134	0.932	0.899	0.939	0.238	0.228	0.322	0.493	0.443	0.441	0.561	0.851	0.696		20:00:00	0.1	0.103	0.103	1.043	1.092	1.012	0.187	0.184	0.191	1.107	1.138	1.178	1.078	1.106	1.12
20:30:00	0.105	0.106	0.113	0.817	0.83	0.836	0.16	0.207	0.181	1.158	1.189	1.197	1.121	1.169	1.17		20:30:00	0.124	0.126	0.134	0.927	0.902	0.939	0.243	0.232	0.335	0.493	0.448	0.44	0.619	0.9	0.702		20:30:00	0.1	0.103	0.103	1.032	1.079	0.995	0.187	0.183	0.191	1.122	1.152	1.188	1.1	1.129	1.139
21:00:00	0.105	0.106	0.112	0.806	0.837	0.835	0.161	0.207	0.182	1.162	1.195	1.21	1.127	1.174	1.181		21:00:00	0.124	0.126	0.134	0.934	0.897	0.926	0.249	0.237	0.347	0.492	0.45	0.44	0.646	0.945	0.707		21:00:00	0.1	0.103	0.103	1.022	1.079	0.984	0.187	0.183	0.191	1.139	1.158	1.194	1.112	1.143	1.156
21:30:00	0.105	0.106	0.112	0.791	0.827	0.814	0.161	0.205	0.181	1.173	1.205	1.212	1.135	1.178	1.191		21:30:00	0.124	0.126	0.134	0.931	0.871	0.902	0.255	0.242	0.36	0.491	0.448	0.44	0.66	0.981	0.712		21:30:00	0.1	0.103	0.103	1.014	1.093	0.985	0.187	0.184	0.192	1.15	1.164	1.201	1.129	1.157	1.169
22:00:00	0.105	0.106	0.112	0.792	0.842	0.826	0.162	0.205	0.181	1.181	1.205	1.217	1.143	1.178	1.198		22:00:00	0.124	0.126	0.134	0.927	0.861	0.925	0.262	0.248	0.371	0.488	0.45	0.442	0.662	1.011	0.719		22:00:00	0.1	0.103	0.103	1.021	1.094	0.983	0.186	0.183	0.19	1.155	1.168	1.201	1.137	1.164	1.173
22:30:00	0.105	0.106	0.112	0.8	0.819	0.812	0.162	0.205	0.181	1.185	1.208	1.219	1.148	1.184	1.201		22:30:00	0.124	0.125	0.133	0.928	0.851	0.904	0.27	0.254	0.385	0.485	0.449	0.443	0.666	1.028	0.723		22:30:00	0.1	0.103	0.103	1.011	1.081	0.983	0.186	0.184	0.19	1.159	1.171	1.203	1.146	1.166	1.178
23:00:00	0.105	0.106	0.112	0.776	0.836	0.803	0.162	0.205	0.181	1.184	1.21	1.215	1.152	1.183	1.202		23:00:00	0.124	0.125	0.134	0.922	0.845	0.91	0.282	0.263	0.396	0.485	0.451	0.445	0.67	1.045	0.727		23:00:00	0.1	0.103	0.103	1.015	1.07	0.981	0.186	0.184	0.19	1.151	1.167	1.202	1.145	1.167	1.176
23:30:00	0.105	0.106	0.112	0.788	0.823	0.804	0.162	0.206	0.18	1.184	1.209	1.221	1.157	1.191	1.208		23:30:00	0.124	0.125	0.134	0.921	0.837	0.902	0.292	0.271	0.405	0.483	0.45	0.444	0.68	1.063	0.732		23:30:00	0.1	0.103	0.103	1.016	1.066	0.969	0.187	0.183	0.191	1.149	1.164	1.2	1.148	1.166	1.18
1 day, 0:00:00	0.105	0.105	0.112	0.795	0.829	0.802	0.162	0.202	0.18	1.184	1.206	1.217	1.156	1.185	1.21		1 day, 0:00:00	0.124	0.125	0.134	0.923	0.825	0.895	0.304	0.279	0.418	0.483	0.446	0.444	0.685	1.071	0.735		1 day, 0:00:00	0.1	0.103	0.103	1.004	1.056	0.972	0.185	0.184	0.19	1.149	1.161	1.195	1.145	1.165	1.173

## Sheet: Fig. 4c
	Raw data generated from Epoch microplate spectrometer (Biotek Instruments Ltd.) with 96-well Costar culture plate (Sigma-Aldrich) inside an anaerobic cabinet at 37 °C (Don Whitely Scientific, A35 workstation).
	Minimal media with 0.5 % Erwinia herbicola was inoculated 1:10 with bacterial cultures previously grown overnight in BHI. Final culture volumes of 200 µl were used, and each condition was performed in triplicate. Optical density at 600 nm was measured in each well at 30 minute intervals.
Replicate 1																	Replicate 2																	Replicate 3
		blank			WT			Δhinge1			Δhinge2			Δhinge1&2					blank			WT			Δhinge1			Δhinge2			Δhinge1&2					blank			WT			Δhinge1			Δhinge2			Δhinge1&2
Time	A1	A2	A3	A4	A5	A6	C4	C5	C6	C7	C8	C9	C10	C11	C12		Time	A1	A2	A3	A4	A5	A6	C4	C5	C6	C7	C8	C9	C10	C11	C12		Time	A1	A2	A3	A4	A5	A6	C4	C5	C6	C7	C8	C9	C10	C11	C12
00:00:00	0.234	0.256	0.269	0.324	0.337	0.332	0.359	0.34	0.358	0.345	0.35	0.354	0.373	0.379	0.367		00:00:00	0.29	0.297	0.309	0.348	0.354	0.358	0.36	0.381	0.373	0.381	0.368	0.363	0.377	0.365	0.394		00:00:00	0.188	0.206	0.213	0.265	0.271	0.271	0.322	0.314	0.343	0.319	0.312	0.289	0.329	0.343	0.327
00:30:00	0.109	0.112	0.112	0.187	0.184	0.193	0.176	0.179	0.181	0.167	0.173	0.173	0.174	0.183	0.179		00:30:00	0.142	0.136	0.142	0.204	0.202	0.207	0.192	0.198	0.193	0.188	0.195	0.191	0.196	0.203	0.215		00:30:00	0.104	0.104	0.103	0.173	0.171	0.175	0.17	0.162	0.172	0.168	0.161	0.165	0.167	0.172	0.169
01:00:00	0.105	0.109	0.111	0.203	0.203	0.213	0.177	0.178	0.177	0.162	0.17	0.168	0.169	0.179	0.177		01:00:00	0.138	0.133	0.14	0.216	0.216	0.22	0.19	0.195	0.192	0.189	0.194	0.193	0.193	0.2	0.213		01:00:00	0.101	0.102	0.101	0.187	0.187	0.192	0.169	0.167	0.172	0.165	0.161	0.163	0.163	0.168	0.165
01:30:00	0.103	0.106	0.109	0.224	0.227	0.239	0.178	0.18	0.179	0.162	0.167	0.167	0.171	0.176	0.174		01:30:00	0.136	0.136	0.144	0.24	0.235	0.24	0.191	0.198	0.196	0.194	0.199	0.198	0.191	0.204	0.215		01:30:00	0.099	0.1	0.1	0.2	0.202	0.212	0.172	0.172	0.174	0.164	0.156	0.158	0.162	0.168	0.164
02:00:00	0.102	0.105	0.111	0.25	0.252	0.268	0.184	0.187	0.193	0.163	0.167	0.167	0.17	0.179	0.171		02:00:00	0.134	0.129	0.143	0.268	0.255	0.257	0.192	0.201	0.199	0.196	0.203	0.199	0.193	0.203	0.212		02:00:00	0.098	0.099	0.099	0.22	0.224	0.227	0.179	0.177	0.178	0.163	0.158	0.159	0.163	0.168	0.168
02:30:00	0.105	0.104	0.114	0.278	0.278	0.297	0.195	0.199	0.202	0.166	0.171	0.172	0.172	0.177	0.178		02:30:00	0.128	0.126	0.14	0.313	0.273	0.272	0.196	0.205	0.202	0.198	0.206	0.203	0.192	0.202	0.21		02:30:00	0.097	0.098	0.098	0.237	0.243	0.254	0.189	0.189	0.189	0.161	0.156	0.162	0.166	0.168	0.169
03:00:00	0.107	0.105	0.114	0.315	0.325	0.343	0.215	0.219	0.239	0.171	0.176	0.178	0.173	0.184	0.179		03:00:00	0.126	0.124	0.135	0.371	0.295	0.295	0.203	0.211	0.208	0.2	0.206	0.203	0.192	0.204	0.211		03:00:00	0.099	0.099	0.098	0.256	0.269	0.279	0.204	0.209	0.209	0.168	0.157	0.162	0.168	0.169	0.17
03:30:00	0.107	0.105	0.114	0.356	0.362	0.407	0.241	0.249	0.291	0.174	0.174	0.181	0.176	0.184	0.182		03:30:00	0.125	0.124	0.133	0.462	0.318	0.335	0.212	0.22	0.216	0.204	0.207	0.205	0.193	0.206	0.21		03:30:00	0.101	0.102	0.102	0.28	0.306	0.317	0.226	0.229	0.227	0.169	0.157	0.167	0.17	0.172	0.174
04:00:00	0.108	0.105	0.114	0.412	0.424	0.476	0.277	0.292	0.343	0.172	0.179	0.183	0.177	0.186	0.185		04:00:00	0.125	0.124	0.135	0.589	0.342	0.395	0.224	0.233	0.231	0.204	0.207	0.208	0.194	0.204	0.21		04:00:00	0.102	0.103	0.102	0.318	0.366	0.379	0.251	0.261	0.247	0.172	0.157	0.172	0.165	0.169	0.172
04:30:00	0.108	0.106	0.114	0.478	0.504	0.543	0.321	0.348	0.423	0.182	0.188	0.189	0.178	0.187	0.182		04:30:00	0.125	0.124	0.132	0.765	0.389	0.483	0.24	0.25	0.245	0.207	0.213	0.213	0.194	0.204	0.212		04:30:00	0.101	0.103	0.102	0.368	0.421	0.437	0.279	0.302	0.275	0.177	0.159	0.175	0.163	0.172	0.176
05:00:00	0.108	0.106	0.114	0.547	0.596	0.63	0.374	0.416	0.529	0.183	0.192	0.185	0.18	0.186	0.185		05:00:00	0.125	0.124	0.133	0.95	0.447	0.599	0.257	0.27	0.266	0.208	0.215	0.215	0.194	0.204	0.21		05:00:00	0.101	0.103	0.102	0.457	0.491	0.522	0.319	0.351	0.317	0.183	0.159	0.175	0.162	0.17	0.174
05:30:00	0.108	0.107	0.114	0.648	0.699	0.728	0.45	0.493	0.64	0.188	0.194	0.194	0.18	0.189	0.187		05:30:00	0.125	0.123	0.132	1.123	0.531	0.759	0.275	0.3	0.295	0.211	0.218	0.218	0.196	0.204	0.211		05:30:00	0.101	0.103	0.102	0.552	0.577	0.626	0.379	0.409	0.369	0.186	0.16	0.181	0.163	0.17	0.171
06:00:00	0.108	0.107	0.113	0.767	0.815	0.836	0.535	0.572	0.747	0.194	0.197	0.199	0.178	0.188	0.189		06:00:00	0.125	0.124	0.132	1.192	0.631	0.931	0.302	0.339	0.335	0.214	0.225	0.224	0.197	0.204	0.21		06:00:00	0.101	0.102	0.102	0.639	0.68	0.743	0.439	0.48	0.441	0.186	0.158	0.187	0.161	0.172	0.172
06:30:00	0.107	0.107	0.113	0.869	0.924	0.926	0.625	0.674	0.84	0.194	0.202	0.198	0.181	0.189	0.189		06:30:00	0.125	0.123	0.133	1.142	0.748	1.078	0.342	0.396	0.391	0.218	0.23	0.223	0.201	0.205	0.21		06:30:00	0.101	0.102	0.102	0.744	0.793	0.856	0.517	0.55	0.537	0.192	0.162	0.185	0.162	0.173	0.173
07:00:00	0.107	0.107	0.113	0.955	0.996	0.999	0.709	0.763	0.907	0.2	0.202	0.204	0.182	0.19	0.19		07:00:00	0.125	0.123	0.133	1.119	0.892	1.128	0.397	0.476	0.472	0.218	0.229	0.229	0.209	0.205	0.211		07:00:00	0.101	0.102	0.102	0.875	0.905	0.984	0.608	0.629	0.623	0.191	0.163	0.189	0.165	0.175	0.172
07:30:00	0.107	0.107	0.113	1.015	1.063	1.06	0.782	0.832	0.966	0.202	0.203	0.201	0.182	0.192	0.192		07:30:00	0.124	0.124	0.133	1.115	1.018	1.093	0.477	0.6	0.585	0.219	0.233	0.235	0.217	0.204	0.212		07:30:00	0.101	0.102	0.102	0.95	1.011	1.062	0.674	0.697	0.698	0.193	0.165	0.193	0.167	0.177	0.177
08:00:00	0.107	0.107	0.113	1.106	1.157	1.136	0.827	0.889	1.039	0.203	0.207	0.205	0.184	0.193	0.193		08:00:00	0.125	0.123	0.133	1.105	1.095	1.069	0.585	0.713	0.706	0.221	0.237	0.234	0.226	0.206	0.212		08:00:00	0.101	0.102	0.102	0.994	1.098	1.102	0.733	0.747	0.745	0.199	0.166	0.196	0.173	0.184	0.186
08:30:00	0.106	0.107	0.113	1.202	1.244	1.209	0.861	0.947	1.102	0.206	0.212	0.211	0.187	0.198	0.196		08:30:00	0.124	0.123	0.133	1.088	1.099	1.073	0.675	0.806	0.798	0.221	0.238	0.239	0.238	0.207	0.213		08:30:00	0.101	0.103	0.102	1.04	1.114	1.101	0.814	0.815	0.814	0.199	0.169	0.195	0.181	0.193	0.197
09:00:00	0.106	0.107	0.112	1.212	1.227	1.223	0.948	1.028	1.142	0.209	0.209	0.21	0.194	0.204	0.201		09:00:00	0.124	0.123	0.133	1.078	1.098	1.08	0.745	0.861	0.847	0.225	0.242	0.239	0.256	0.208	0.215		09:00:00	0.101	0.103	0.102	1.049	1.127	1.082	0.904	0.93	0.901	0.207	0.17	0.197	0.192	0.206	0.214
09:30:00	0.106	0.107	0.113	1.161	1.186	1.176	1.064	1.101	1.164	0.209	0.213	0.214	0.203	0.214	0.21		09:30:00	0.125	0.123	0.133	1.074	1.087	1.076	0.779	0.898	0.882	0.227	0.242	0.24	0.279	0.208	0.216		09:30:00	0.101	0.102	0.102	1.017	1.121	1.049	0.996	1.014	0.967	0.207	0.173	0.2	0.211	0.224	0.239
10:00:00	0.105	0.107	0.112	1.114	1.133	1.134	1.162	1.155	1.179	0.212	0.214	0.214	0.214	0.228	0.222		10:00:00	0.125	0.124	0.133	1.066	1.079	1.067	0.813	0.948	0.929	0.228	0.246	0.245	0.309	0.211	0.218		10:00:00	0.1	0.103	0.102	1.011	1.121	1.013	1.035	1.049	1.004	0.211	0.177	0.199	0.233	0.248	0.268
10:30:00	0.105	0.107	0.112	1.073	1.093	1.1	1.228	1.19	1.189	0.212	0.214	0.216	0.226	0.247	0.236		10:30:00	0.125	0.123	0.133	1.06	1.069	1.058	0.897	1	0.975	0.227	0.245	0.243	0.349	0.214	0.223		10:30:00	0.101	0.103	0.102	1.013	1.123	0.994	1.05	1.067	1.032	0.212	0.175	0.201	0.265	0.28	0.317
11:00:00	0.105	0.107	0.112	1.041	1.056	1.067	1.26	1.216	1.193	0.213	0.217	0.214	0.242	0.277	0.257		11:00:00	0.125	0.124	0.133	1.057	1.059	1.049	0.951	1.024	0.998	0.231	0.248	0.243	0.395	0.216	0.228		11:00:00	0.101	0.103	0.102	1.028	1.125	0.974	1.061	1.071	1.045	0.213	0.182	0.204	0.311	0.317	0.381
11:30:00	0.105	0.107	0.113	1.012	1.024	1.04	1.272	1.232	1.202	0.214	0.211	0.216	0.274	0.319	0.283		11:30:00	0.125	0.124	0.133	1.05	1.05	1.042	0.967	1.033	1.005	0.231	0.249	0.247	0.442	0.221	0.234		11:30:00	0.1	0.103	0.102	1.038	1.122	0.966	1.07	1.08	1.055	0.216	0.182	0.206	0.365	0.362	0.451
12:00:00	0.105	0.107	0.113	0.985	1	1.016	1.273	1.242	1.208	0.215	0.218	0.214	0.314	0.366	0.326		12:00:00	0.125	0.124	0.133	1.049	1.044	1.036	0.971	1.033	1.014	0.231	0.25	0.248	0.487	0.226	0.241		12:00:00	0.1	0.103	0.103	1.05	1.114	0.971	1.08	1.091	1.065	0.217	0.178	0.206	0.434	0.417	0.52
12:30:00	0.105	0.107	0.113	0.959	0.975	0.994	1.272	1.247	1.214	0.206	0.217	0.218	0.37	0.409	0.382		12:30:00	0.125	0.124	0.133	1.042	1.037	1.028	0.976	1.037	1.02	0.23	0.251	0.248	0.533	0.232	0.252		12:30:00	0.1	0.103	0.103	1.063	1.109	0.982	1.089	1.101	1.075	0.215	0.179	0.205	0.497	0.478	0.596
13:00:00	0.105	0.107	0.113	0.933	0.956	0.969	1.271	1.252	1.219	0.211	0.217	0.215	0.441	0.458	0.453		13:00:00	0.125	0.125	0.134	1.035	1.032	1.027	0.978	1.04	1.021	0.232	0.253	0.25	0.571	0.241	0.266		13:00:00	0.1	0.103	0.103	1.07	1.105	0.994	1.097	1.115	1.085	0.209	0.185	0.202	0.563	0.56	0.669
13:30:00	0.105	0.107	0.113	0.917	0.941	0.946	1.269	1.256	1.226	0.211	0.221	0.213	0.512	0.515	0.53		13:30:00	0.125	0.125	0.133	1.022	1.028	1.023	0.988	1.042	1.026	0.235	0.251	0.25	0.603	0.25	0.282		13:30:00	0.1	0.103	0.103	1.072	1.105	0.999	1.111	1.128	1.099	0.215	0.189	0.203	0.636	0.673	0.787
14:00:00	0.105	0.107	0.113	0.899	0.926	0.93	1.267	1.257	1.232	0.214	0.22	0.212	0.579	0.585	0.612		14:00:00	0.125	0.125	0.134	1.005	1.023	1.007	1	1.046	1.034	0.232	0.252	0.25	0.633	0.265	0.304		14:00:00	0.1	0.103	0.103	1.055	1.106	0.999	1.125	1.143	1.111	0.21	0.188	0.208	0.74	0.747	0.9
14:30:00	0.105	0.107	0.113	0.893	0.911	0.915	1.268	1.261	1.237	0.218	0.219	0.212	0.639	0.647	0.692		14:30:00	0.125	0.125	0.134	0.991	1.019	1.025	1.018	1.05	1.042	0.235	0.252	0.251	0.66	0.283	0.335		14:30:00	0.1	0.103	0.103	1.044	1.112	0.994	1.137	1.159	1.126	0.212	0.186	0.207	0.851	0.822	0.969
15:00:00	0.105	0.107	0.113	0.887	0.909	0.908	1.269	1.263	1.244	0.218	0.215	0.212	0.712	0.734	0.804		15:00:00	0.125	0.125	0.134	1.002	1.016	1.006	1.038	1.054	1.056	0.234	0.252	0.253	0.694	0.306	0.368		15:00:00	0.101	0.103	0.104	1.044	1.116	0.991	1.152	1.174	1.134	0.215	0.185	0.208	0.93	0.909	1.01
15:30:00	0.105	0.106	0.113	0.869	0.908	0.905	1.266	1.261	1.25	0.213	0.215	0.208	0.824	0.853	0.928		15:30:00	0.125	0.125	0.134	0.98	1.009	0.997	1.059	1.06	1.059	0.235	0.253	0.252	0.727	0.333	0.406		15:30:00	0.1	0.103	0.104	1.049	1.12	1.003	1.169	1.187	1.151	0.215	0.186	0.206	0.97	0.969	1.034
16:00:00	0.104	0.107	0.113	0.864	0.882	0.894	1.266	1.26	1.252	0.214	0.212	0.21	0.924	0.949	1.016		16:00:00	0.125	0.125	0.134	0.989	1.002	0.99	1.077	1.063	1.074	0.235	0.253	0.253	0.764	0.367	0.445		16:00:00	0.1	0.103	0.104	1.041	1.102	1.014	1.184	1.197	1.165	0.212	0.184	0.21	0.998	1.002	1.054
16:30:00	0.104	0.106	0.113	0.841	0.88	0.895	1.262	1.256	1.26	0.211	0.212	0.209	0.971	1.008	1.069		16:30:00	0.125	0.125	0.134	0.979	0.978	0.983	1.091	1.069	1.087	0.235	0.252	0.251	0.795	0.403	0.488		16:30:00	0.1	0.103	0.103	1.029	1.09	1.012	1.194	1.211	1.172	0.214	0.181	0.208	1.017	1.025	1.068
17:00:00	0.104	0.106	0.113	0.84	0.877	0.883	1.263	1.252	1.264	0.208	0.214	0.208	1.012	1.04	1.099		17:00:00	0.125	0.125	0.134	0.973	0.997	0.971	1.098	1.072	1.107	0.235	0.248	0.254	0.807	0.443	0.525		17:00:00	0.1	0.103	0.103	1.037	1.094	0.994	1.204	1.216	1.18	0.214	0.183	0.204	1.029	1.035	1.082
17:30:00	0.104	0.106	0.113	0.837	0.857	0.867	1.248	1.26	1.261	0.207	0.213	0.206	1.038	1.059	1.121		17:30:00	0.124	0.126	0.134	0.962	0.996	0.966	1.106	1.086	1.116	0.236	0.251	0.253	0.818	0.48	0.557		17:30:00	0.1	0.103	0.103	1.045	1.121	0.995	1.198	1.22	1.189	0.214	0.183	0.203	1.049	1.05	1.109
18:00:00	0.104	0.106	0.113	0.839	0.858	0.851	1.247	1.258	1.252	0.206	0.216	0.206	1.056	1.081	1.133		18:00:00	0.124	0.126	0.134	0.952	0.954	0.96	1.113	1.096	1.113	0.236	0.253	0.254	0.833	0.515	0.584		18:00:00	0.1	0.103	0.103	1.052	1.107	0.993	1.208	1.217	1.19	0.209	0.184	0.202	1.071	1.063	1.135
18:30:00	0.104	0.106	0.113	0.814	0.845	0.84	1.24	1.258	1.254	0.203	0.214	0.204	1.067	1.097	1.147		18:30:00	0.124	0.126	0.134	0.947	0.968	0.954	1.107	1.097	1.116	0.236	0.253	0.254	0.844	0.543	0.606		18:30:00	0.1	0.103	0.103	1.029	1.107	0.999	1.209	1.227	1.194	0.213	0.186	0.2	1.093	1.089	1.152
19:00:00	0.104	0.106	0.113	0.829	0.853	0.832	1.234	1.255	1.259	0.203	0.214	0.206	1.091	1.117	1.164		19:00:00	0.124	0.126	0.134	0.941	0.953	0.946	1.107	1.093	1.118	0.236	0.252	0.254	0.852	0.566	0.639		19:00:00	0.1	0.103	0.103	1.06	1.107	1.014	1.21	1.229	1.188	0.213	0.186	0.201	1.114	1.103	1.181
19:30:00	0.104	0.106	0.113	0.814	0.862	0.842	1.219	1.25	1.256	0.201	0.213	0.205	1.111	1.134	1.187		19:30:00	0.124	0.126	0.134	0.935	0.947	0.941	1.107	1.097	1.117	0.237	0.253	0.254	0.86	0.596	0.694		19:30:00	0.1	0.103	0.103	1.04	1.102	1.014	1.204	1.228	1.194	0.214	0.184	0.201	1.141	1.124	1.21
20:00:00	0.104	0.106	0.113	0.825	0.836	0.825	1.216	1.234	1.259	0.199	0.211	0.204	1.131	1.146	1.2		20:00:00	0.124	0.126	0.134	0.932	0.899	0.939	1.102	1.102	1.113	0.237	0.254	0.255	0.869	0.644	0.736		20:00:00	0.1	0.103	0.103	1.043	1.092	1.012	1.21	1.226	1.193	0.211	0.185	0.2	1.163	1.151	1.24
20:30:00	0.105	0.106	0.113	0.817	0.83	0.836	1.208	1.234	1.255	0.198	0.209	0.202	1.153	1.182	1.221		20:30:00	0.124	0.126	0.134	0.927	0.902	0.939	1.104	1.101	1.113	0.236	0.252	0.255	0.878	0.699	0.775		20:30:00	0.1	0.103	0.103	1.032	1.079	0.995	1.208	1.222	1.189	0.211	0.184	0.2	1.184	1.166	1.251
21:00:00	0.105	0.106	0.112	0.806	0.837	0.835	1.209	1.232	1.254	0.198	0.206	0.2	1.175	1.2	1.236		21:00:00	0.124	0.126	0.134	0.934	0.897	0.926	1.098	1.098	1.11	0.236	0.253	0.255	0.888	0.747	0.795		21:00:00	0.1	0.103	0.103	1.022	1.079	0.984	1.21	1.222	1.191	0.211	0.183	0.201	1.197	1.197	1.261
21:30:00	0.105	0.106	0.112	0.791	0.827	0.814	1.206	1.221	1.25	0.197	0.204	0.2	1.195	1.22	1.25		21:30:00	0.124	0.126	0.134	0.931	0.871	0.902	1.099	1.098	1.107	0.237	0.252	0.255	0.896	0.77	0.815		21:30:00	0.1	0.103	0.103	1.014	1.093	0.985	1.206	1.226	1.187	0.213	0.184	0.201	1.212	1.202	1.267
22:00:00	0.105	0.106	0.112	0.792	0.842	0.826	1.208	1.219	1.244	0.196	0.203	0.2	1.208	1.243	1.263		22:00:00	0.124	0.126	0.134	0.927	0.861	0.925	1.094	1.094	1.099	0.236	0.253	0.254	0.907	0.795	0.826		22:00:00	0.1	0.103	0.103	1.021	1.094	0.983	1.205	1.222	1.188	0.211	0.181	0.201	1.221	1.225	1.27
22:30:00	0.105	0.106	0.112	0.8	0.819	0.812	1.205	1.216	1.24	0.195	0.201	0.199	1.222	1.246	1.277		22:30:00	0.124	0.125	0.133	0.928	0.851	0.904	1.092	1.094	1.097	0.236	0.254	0.255	0.917	0.808	0.839		22:30:00	0.1	0.103	0.103	1.011	1.081	0.983	1.197	1.218	1.183	0.209	0.182	0.2	1.226	1.232	1.272
23:00:00	0.105	0.106	0.112	0.776	0.836	0.803	1.21	1.214	1.235	0.195	0.201	0.198	1.231	1.255	1.279		23:00:00	0.124	0.125	0.134	0.922	0.845	0.91	1.085	1.088	1.099	0.236	0.253	0.254	0.926	0.819	0.849		23:00:00	0.1	0.103	0.103	1.015	1.07	0.981	1.194	1.204	1.179	0.208	0.182	0.2	1.228	1.234	1.273
23:30:00	0.105	0.106	0.112	0.788	0.823	0.804	1.194	1.204	1.229	0.195	0.2	0.198	1.24	1.268	1.288		23:30:00	0.124	0.125	0.134	0.921	0.837	0.902	1.082	1.084	1.102	0.236	0.252	0.254	0.943	0.83	0.86		23:30:00	0.1	0.103	0.103	1.016	1.066	0.969	1.181	1.2	1.173	0.21	0.184	0.2	1.23	1.241	1.275
1 day, 0:00:00	0.105	0.105	0.112	0.795	0.829	0.802	1.205	1.203	1.218	0.194	0.2	0.197	1.25	1.273	1.294		1 day, 0:00:00	0.124	0.125	0.134	0.923	0.825	0.895	1.073	1.085	1.092	0.236	0.251	0.253	0.955	0.835	0.865		1 day, 0:00:00	0.1	0.103	0.103	1.004	1.056	0.972	1.176	1.191	1.168	0.206	0.183	0.199	1.231	1.242	1.272

## Sheet: Fig. 4d
	SDS-PAGE gel (n = 3) of IMAC-purified Bt1762-63 complexes from OM fractions of WT (Bt1762-his strain) and mutant strains grown on MM-fructose.

## Sheet: Sup Fig. 8a
	TLC analysis of digested Erwinia levan fractions from two different runs (top and bottom) after separation on a P2 SEC column.

## Sheet: Sup Fig. 11a
Raw data generated from Epoch microplate spectrometer (Biotek Instruments Ltd.) with 96-well Costar culture plate (Sigma-Aldrich) inside an anaerobic cabinet at 37 °C (Don Whitely Scientific, A35 workstation).
Media was inoculated 1:10 with bacterial cultures previously grown overnight in BHI. Final culture volumes of 200 µl were used, and each condition was performed in triplicate. Optical density at 600 nm was measured in each well at 30 minute intervals.
Blank consists of minimal media with no carbon source, all other carbon sources were used at a final concentration of 0.5 %.
Replicate 1																							Replicate 2																							Replicate 3
WT		Blank			Frc			Ewin			Zymo			Bac			Syn			Tim			WT		Blank			Frc			Ewin			Zymo			Bac			Syn			Tim			WT		Blank
Time	C1	C2	C3	C4	C5	C6	C7	C8	C9	C10	C11	C12	D1	D2	D3	D4	D5	D6	D7	D8	D9		Time	B7	B8	B9	A1	A2	A3	A4	A5	A6	A7	A8	A9	A10	A11	A12	B1	B2	B3	B4	B5	B6		Time	F7	F8	F9
00:00:00	0.305	0.32	0.29	0.36	0.36	0.362	0.433	0.428	0.43	0.39	0.4	0.401	0.395	0.413	0.399	0.371	0.368	0.357	0.375	0.388	0.41		00:00:00	0.257	0.267	0.269	0.329	0.34	0.335	0.429	0.418	0.415	0.4	0.381	0.393	0.345	0.356	0.321	0.331	0.341	0.332	0.313	0.286	0.337		00:00:00	0.37	0.21	0.219
00:30:00	0.113	0.113	0.114	0.185	0.185	0.186	0.257	0.263	0.255	0.221	0.222	0.223	0.232	0.24	0.225	0.208	0.212	0.212	0.228	0.231	0.234		00:30:00	0.121	0.114	0.114	0.176	0.168	0.168	0.259	0.262	0.262	0.241	0.242	0.235	0.183	0.194	0.192	0.197	0.175	0.177	0.176	0.177	0.193		00:30:00	0.116	0.114	0.121
01:00:00	0.113	0.112	0.111	0.189	0.189	0.193	0.26	0.269	0.259	0.228	0.231	0.232	0.234	0.241	0.23	0.217	0.218	0.214	0.233	0.238	0.243		01:00:00	0.118	0.112	0.113	0.181	0.173	0.175	0.265	0.268	0.269	0.25	0.248	0.243	0.191	0.202	0.199	0.205	0.183	0.184	0.181	0.183	0.197		01:00:00	0.113	0.113	0.119
01:30:00	0.112	0.111	0.111	0.206	0.204	0.211	0.263	0.271	0.261	0.244	0.243	0.245	0.245	0.251	0.241	0.226	0.234	0.228	0.252	0.25	0.254		01:30:00	0.117	0.111	0.112	0.188	0.182	0.183	0.275	0.278	0.276	0.267	0.269	0.264	0.205	0.215	0.218	0.222	0.197	0.198	0.194	0.196	0.207		01:30:00	0.113	0.112	0.117
02:00:00	0.111	0.11	0.109	0.23	0.229	0.23	0.268	0.276	0.267	0.256	0.262	0.264	0.25	0.258	0.251	0.243	0.25	0.247	0.264	0.268	0.269		02:00:00	0.117	0.111	0.111	0.195	0.194	0.193	0.292	0.294	0.295	0.277	0.29	0.292	0.222	0.228	0.242	0.244	0.211	0.214	0.209	0.211	0.226		02:00:00	0.112	0.111	0.116
02:30:00	0.11	0.114	0.113	0.256	0.252	0.262	0.274	0.285	0.268	0.286	0.283	0.278	0.271	0.28	0.271	0.265	0.267	0.27	0.285	0.292	0.295		02:30:00	0.116	0.11	0.11	0.204	0.212	0.204	0.314	0.306	0.305	0.294	0.318	0.327	0.244	0.239	0.278	0.271	0.223	0.23	0.225	0.229	0.242		02:30:00	0.111	0.11	0.115
03:00:00	0.112	0.111	0.111	0.289	0.289	0.301	0.281	0.289	0.277	0.312	0.311	0.308	0.293	0.298	0.297	0.289	0.297	0.287	0.306	0.314	0.31		03:00:00	0.116	0.11	0.109	0.209	0.24	0.211	0.346	0.318	0.316	0.309	0.381	0.38	0.27	0.245	0.325	0.303	0.234	0.239	0.24	0.239	0.256		03:00:00	0.111	0.11	0.114
03:30:00	0.11	0.111	0.11	0.323	0.326	0.335	0.286	0.293	0.281	0.332	0.331	0.332	0.301	0.315	0.317	0.321	0.322	0.337	0.332	0.347	0.337		03:30:00	0.115	0.109	0.109	0.219	0.275	0.22	0.383	0.338	0.337	0.321	0.46	0.452	0.308	0.261	0.387	0.346	0.247	0.25	0.252	0.254	0.27		03:30:00	0.11	0.109	0.113
04:00:00	0.11	0.11	0.109	0.35	0.358	0.358	0.3	0.305	0.288	0.34	0.333	0.363	0.323	0.323	0.309	0.343	0.358	0.354	0.351	0.39	0.351		04:00:00	0.114	0.109	0.108	0.224	0.33	0.226	0.453	0.367	0.367	0.344	0.543	0.548	0.366	0.289	0.481	0.442	0.26	0.266	0.274	0.275	0.299		04:00:00	0.11	0.109	0.113
04:30:00	0.11	0.109	0.108	0.399	0.406	0.419	0.308	0.314	0.304	0.36	0.363	0.402	0.334	0.334	0.337	0.364	0.393	0.377	0.369	0.448	0.386		04:30:00	0.114	0.108	0.108	0.231	0.402	0.233	0.569	0.391	0.404	0.376	0.651	0.663	0.459	0.322	0.609	0.558	0.278	0.285	0.296	0.306	0.329		04:30:00	0.109	0.109	0.112
05:00:00	0.109	0.11	0.108	0.439	0.428	0.475	0.313	0.323	0.312	0.392	0.389	0.425	0.364	0.356	0.363	0.41	0.431	0.419	0.397	0.507	0.428		05:00:00	0.115	0.109	0.108	0.242	0.512	0.241	0.709	0.45	0.45	0.419	0.793	0.794	0.575	0.36	0.786	0.713	0.295	0.31	0.339	0.345	0.376		05:00:00	0.11	0.109	0.112
05:30:00	0.109	0.109	0.107	0.524	0.538	0.534	0.328	0.315	0.322	0.438	0.42	0.464	0.38	0.377	0.387	0.451	0.474	0.468	0.451	0.613	0.459		05:30:00	0.114	0.109	0.108	0.262	0.674	0.26	0.897	0.522	0.506	0.472	0.947	0.947	0.72	0.414	0.953	0.875	0.326	0.352	0.386	0.403	0.453		05:30:00	0.11	0.11	0.112
06:00:00	0.108	0.109	0.106	0.594	0.608	0.621	0.336	0.336	0.328	0.488	0.471	0.516	0.384	0.396	0.422	0.482	0.55	0.567	0.497	0.757	0.516		06:00:00	0.113	0.109	0.108	0.291	0.819	0.289	1.077	0.612	0.598	0.526	0.983	0.97	0.879	0.471	1.064	0.967	0.375	0.409	0.459	0.493	0.557		06:00:00	0.109	0.109	0.112
06:30:00	0.108	0.109	0.106	0.685	0.691	0.711	0.333	0.343	0.338	0.55	0.55	0.584	0.426	0.439	0.462	0.557	0.618	0.64	0.563	0.873	0.561		06:30:00	0.113	0.108	0.107	0.331	0.932	0.32	1.186	0.693	0.674	0.597	0.974	0.974	1.006	0.546	1.073	1.022	0.429	0.469	0.525	0.589	0.66		06:30:00	0.109	0.108	0.111
07:00:00	0.108	0.109	0.106	0.722	0.74	0.797	0.352	0.357	0.341	0.631	0.626	0.662	0.509	0.543	0.509	0.669	0.707	0.757	0.641	0.963	0.633		07:00:00	0.113	0.108	0.107	0.378	0.99	0.374	1.175	0.779	0.753	0.68	1.023	1.024	1.065	0.625	1.096	1.1	0.482	0.513	0.642	0.698	0.786		07:00:00	0.108	0.108	0.11
07:30:00	0.107	0.109	0.105	0.824	0.842	0.856	0.362	0.381	0.363	0.728	0.727	0.767	0.588	0.658	0.628	0.771	0.825	0.842	0.757	1.022	0.794		07:30:00	0.112	0.108	0.107	0.437	1.077	0.428	1.14	0.862	0.834	0.767	1.04	1.022	1.102	0.71	1.115	1.156	0.531	0.56	0.74	0.806	0.897		07:30:00	0.108	0.108	0.11
08:00:00	0.107	0.108	0.105	0.884	0.92	0.926	0.387	0.399	0.379	0.837	0.837	0.879	0.706	0.789	0.746	0.887	0.927	0.951	0.858	1.062	0.971		08:00:00	0.112	0.109	0.107	0.509	1.194	0.487	1.164	0.929	0.902	0.852	1.042	1.03	1.111	0.784	1.128	1.152	0.583	0.619	0.817	0.887	0.985		08:00:00	0.108	0.108	0.11
08:30:00	0.107	0.108	0.104	0.904	0.933	0.916	0.406	0.432	0.401	0.981	0.996	1.021	0.829	0.926	0.868	1.014	1.053	1.08	0.927	1.078	0.99		08:30:00	0.112	0.109	0.107	0.577	1.237	0.552	1.171	0.989	0.966	0.93	1.031	1.032	1.119	0.845	1.133	1.135	0.633	0.671	0.88	0.952	1.067		08:30:00	0.108	0.108	0.11
09:00:00	0.107	0.108	0.104	0.898	0.918	0.906	0.437	0.485	0.425	1.063	1.066	1.105	0.941	1.049	1.036	1.091	1.124	1.15	0.964	1.071	1.033		09:00:00	0.112	0.109	0.107	0.659	1.246	0.62	1.166	1.041	1.02	0.952	1.035	1.031	1.113	0.9	1.124	1.133	0.68	0.717	0.931	1.023	1.17		09:00:00	0.108	0.108	0.11
09:30:00	0.107	0.108	0.104	0.898	0.901	0.904	0.492	0.52	0.481	1.066	1.083	1.086	1.05	1.131	1.062	1.119	1.139	1.163	1.022	1.059	1.063		09:30:00	0.112	0.109	0.107	0.738	1.222	0.697	1.153	1.073	1.058	0.927	1.039	1.037	1.101	0.948	1.114	1.121	0.702	0.741	1.002	1.125	1.247		09:30:00	0.108	0.108	0.109
10:00:00	0.106	0.108	0.104	0.893	0.895	0.892	0.546	0.578	0.538	1.054	1.065	1.065	1.112	1.135	1.092	1.124	1.139	1.133	1.038	1.046	1.061		10:00:00	0.112	0.11	0.107	0.816	1.216	0.811	1.153	1.084	1.077	0.893	1.037	1.031	1.086	0.996	1.1	1.117	0.74	0.775	1.099	1.202	1.226		10:00:00	0.108	0.108	0.109
10:30:00	0.106	0.108	0.104	0.91	0.888	0.903	0.593	0.64	0.606	1.038	1.047	1.047	1.121	1.14	1.098	1.124	1.138	1.128	1.036	1.051	1.045		10:30:00	0.112	0.109	0.107	0.92	1.2	0.958	1.149	1.076	1.073	0.85	1.037	1.036	1.071	1.069	1.092	1.105	0.806	0.877	1.166	1.172	1.184		10:30:00	0.108	0.108	0.109
11:00:00	0.106	0.108	0.104	1.001	0.943	0.95	0.676	0.718	0.669	1.013	1.034	1.037	1.164	1.157	1.133	1.109	1.12	1.12	1.027	1.046	1.03		11:00:00	0.112	0.11	0.107	1.06	1.212	1.071	1.144	1.031	1.051	0.823	1.035	1.037	1.065	1.127	1.083	1.099	0.892	0.988	1.125	1.134	1.136		11:00:00	0.108	0.108	0.109
11:30:00	0.106	0.108	0.104	1.041	1.007	1.022	0.758	0.834	0.764	0.996	1.015	1.024	1.158	1.158	1.137	1.096	1.111	1.111	1.021	1.041	1.029		11:30:00	0.112	0.11	0.107	1.14	1.197	1.153	1.137	0.981	0.996	0.8	1.032	1.036	1.052	1.103	1.073	1.091	1.012	1.089	1.087	1.093	1.087		11:30:00	0.108	0.108	0.109
12:00:00	0.106	0.108	0.104	1	1.015	0.995	0.872	0.949	0.888	0.993	1.014	1.01	1.134	1.153	1.124	1.094	1.104	1.109	1.011	1.039	1.021		12:00:00	0.112	0.11	0.107	1.158	1.19	1.192	1.134	0.944	0.949	0.792	1.022	1.028	1.045	1.069	1.053	1.08	1.098	1.132	1.046	1.05	1.044		12:00:00	0.108	0.108	0.109
12:30:00	0.106	0.109	0.104	0.984	0.995	0.992	1.009	1.071	1.008	0.982	0.987	1.005	1.124	1.142	1.112	1.088	1.104	1.099	1.003	1.037	1.014		12:30:00	0.112	0.109	0.107	1.154	1.17	1.191	1.127	0.921	0.921	0.777	0.998	1.015	1.04	1.033	1.063	1.062	1.086	1.07	1.011	1.004	1.006		12:30:00	0.108	0.108	0.109
13:00:00	0.106	0.109	0.104	0.969	0.981	0.975	1.124	1.176	1.112	0.963	1.001	0.994	1.114	1.133	1.096	1.068	1.09	1.088	1.001	1.032	1.008		13:00:00	0.113	0.109	0.107	1.133	1.188	1.183	1.104	0.913	0.906	0.756	0.998	0.999	1.04	0.996	1.029	1.064	1.035	1.034	0.968	0.962	0.973		13:00:00	0.108	0.108	0.109
13:30:00	0.106	0.109	0.104	0.941	0.982	0.966	1.17	1.183	1.141	0.964	0.986	0.982	1.103	1.13	1.085	1.07	1.085	1.075	0.986	1.028	0.999		13:30:00	0.113	0.109	0.107	1.097	1.183	1.159	1.101	0.908	0.888	0.754	0.994	0.975	1.034	0.959	1.042	1.056	0.996	0.996	0.925	0.931	0.951		13:30:00	0.108	0.108	0.109
14:00:00	0.106	0.109	0.105	0.949	0.958	0.916	1.145	1.158	1.118	0.958	0.976	0.988	1.097	1.128	1.074	1.053	1.077	1.081	0.977	1.008	0.995		14:00:00	0.113	0.109	0.107	1.059	1.174	1.122	1.096	0.896	0.883	0.736	0.993	0.991	1.019	0.929	1.028	1.041	0.96	0.966	0.892	0.906	0.932		14:00:00	0.108	0.108	0.109
14:30:00	0.106	0.109	0.105	0.931	0.952	0.952	1.122	1.152	1.097	0.954	0.976	0.971	1.088	1.112	1.061	1.057	1.067	1.063	0.982	1.001	0.988		14:30:00	0.114	0.109	0.108	1.025	1.166	1.085	1.095	0.879	0.871	0.747	0.97	0.973	1.004	0.903	1.014	1.014	0.928	0.93	0.873	0.888	0.915		14:30:00	0.108	0.108	0.109
15:00:00	0.106	0.109	0.105	0.921	0.921	0.92	1.118	1.143	1.093	0.942	0.966	0.968	1.075	1.097	1.05	1.039	1.048	1.059	0.97	1.004	0.977		15:00:00	0.114	0.109	0.108	0.996	1.144	1.047	1.072	0.852	0.828	0.696	0.955	0.975	0.995	0.877	0.983	1.013	0.895	0.894	0.85	0.864	0.9		15:00:00	0.109	0.108	0.109
15:30:00	0.106	0.109	0.105	0.921	0.901	0.921	1.106	1.131	1.095	0.935	0.953	0.96	1.073	1.085	1.044	1.038	1.046	1.056	0.955	0.996	0.969		15:30:00	0.114	0.109	0.108	0.976	1.162	1.018	1.085	0.833	0.834	0.73	0.959	0.941	0.981	0.85	0.995	1.012	0.864	0.859	0.828	0.854	0.886		15:30:00	0.109	0.108	0.109
16:00:00	0.106	0.109	0.105	0.905	0.934	0.91	1.1	1.125	1.085	0.92	0.95	0.949	1.064	1.079	1.03	1.026	1.044	1.04	0.946	0.992	0.968		16:00:00	0.114	0.109	0.108	0.953	1.141	0.988	1.081	0.816	0.813	0.681	0.966	0.937	0.973	0.83	0.994	1.008	0.818	0.835	0.82	0.846	0.883		16:00:00	0.109	0.108	0.109
Δ1760		Blank			Frc			Ewin			Zymo			Bac			Syn			Tim			Δ1760		Blank			Frc			Ewin			Zymo			Bac			Syn			Tim			Δ1760		Blank
Time	E1	E2	E3	E4	E5	E6	E7	E8	E9	E10	E11	E12	F1	F2	F3	F4	F5	F6	F7	F8	F9		Time	D7	D8	D9	C1	C2	C3	C4	C5	C6	C7	C8	C9	C10	C11	C12	D1	D2	D3	D4	D5	D6		Time	H7	H8	H9
00:00:00	0.29	0.304	0.316	0.418	0.334	0.325	0.393	0.405	0.364	0.386	0.405	0.373	0.402	0.393	0.368	0.365	0.356	0.336	0.348	0.382	0.319		00:00:00	0.314	0.346	0.359	0.303	0.324	0.321	0.414	0.448	0.484	0.335	0.378	0.383	0.34	0.31	0.315	0.296	0.316	0.318	0.29	0.308	0.287		00:00:00	0.308	0.306	0.292
00:30:00	0.114	0.114	0.113	0.177	0.174	0.181	0.25	0.255	0.196	0.217	0.227	0.201	0.228	0.242	0.199	0.196	0.195	0.179	0.224	0.227	0.164		00:30:00	0.223	0.224	0.232	0.171	0.174	0.172	0.262	0.273	0.275	0.241	0.25	0.242	0.193	0.196	0.195	0.183	0.184	0.183	0.185	0.183	0.185		00:30:00	0.223	0.222	0.219
01:00:00	0.113	0.114	0.112	0.18	0.18	0.182	0.248	0.256	0.192	0.221	0.228	0.206	0.23	0.246	0.202	0.203	0.2	0.182	0.229	0.234	0.162		01:00:00	0.22	0.223	0.23	0.178	0.179	0.177	0.269	0.279	0.282	0.255	0.262	0.252	0.203	0.207	0.203	0.193	0.192	0.193	0.194	0.193	0.193		01:00:00	0.221	0.22	0.218
01:30:00	0.112	0.113	0.11	0.188	0.189	0.19	0.249	0.255	0.196	0.227	0.241	0.21	0.238	0.253	0.211	0.205	0.2	0.191	0.228	0.234	0.166		01:30:00	0.22	0.221	0.227	0.186	0.189	0.187	0.279	0.292	0.294	0.272	0.273	0.265	0.218	0.223	0.216	0.205	0.207	0.207	0.206	0.207	0.209		01:30:00	0.219	0.217	0.216
02:00:00	0.11	0.112	0.11	0.199	0.202	0.199	0.257	0.265	0.201	0.236	0.245	0.208	0.243	0.258	0.211	0.205	0.21	0.199	0.233	0.238	0.166		02:00:00	0.218	0.221	0.224	0.194	0.197	0.196	0.293	0.305	0.308	0.289	0.292	0.286	0.231	0.238	0.241	0.22	0.223	0.222	0.218	0.221	0.222		02:00:00	0.216	0.215	0.214
02:30:00	0.112	0.111	0.111	0.211	0.215	0.214	0.265	0.271	0.204	0.243	0.252	0.223	0.258	0.261	0.219	0.22	0.214	0.198	0.24	0.247	0.175		02:30:00	0.217	0.219	0.224	0.203	0.21	0.212	0.304	0.317	0.319	0.302	0.306	0.301	0.244	0.253	0.272	0.232	0.236	0.232	0.234	0.237	0.241		02:30:00	0.214	0.215	0.212
03:00:00	0.109	0.109	0.11	0.225	0.229	0.226	0.273	0.278	0.21	0.253	0.264	0.226	0.264	0.276	0.232	0.227	0.231	0.214	0.253	0.254	0.179		03:00:00	0.216	0.219	0.23	0.211	0.217	0.232	0.314	0.323	0.328	0.316	0.314	0.317	0.255	0.264	0.315	0.241	0.248	0.24	0.248	0.251	0.263		03:00:00	0.225	0.225	0.226
03:30:00	0.108	0.108	0.109	0.24	0.255	0.24	0.283	0.283	0.213	0.262	0.274	0.232	0.276	0.288	0.241	0.241	0.252	0.233	0.265	0.274	0.189		03:30:00	0.217	0.225	0.252	0.22	0.224	0.261	0.326	0.339	0.34	0.323	0.327	0.333	0.28	0.285	0.38	0.253	0.257	0.256	0.258	0.274	0.299		03:30:00	0.241	0.241	0.239
04:00:00	0.107	0.107	0.108	0.261	0.284	0.261	0.299	0.293	0.22	0.27	0.283	0.244	0.287	0.299	0.248	0.255	0.279	0.237	0.281	0.286	0.198		04:00:00	0.238	0.247	0.247	0.228	0.23	0.304	0.34	0.364	0.364	0.344	0.34	0.353	0.31	0.323	0.482	0.272	0.275	0.275	0.278	0.299	0.355		04:00:00	0.238	0.237	0.235
04:30:00	0.106	0.106	0.108	0.279	0.313	0.283	0.305	0.309	0.226	0.285	0.294	0.257	0.294	0.31	0.266	0.272	0.31	0.259	0.3	0.301	0.202		04:30:00	0.241	0.243	0.246	0.233	0.24	0.355	0.368	0.398	0.4	0.361	0.368	0.369	0.349	0.369	0.613	0.296	0.303	0.292	0.31	0.331	0.418		04:30:00	0.236	0.236	0.236
05:00:00	0.106	0.105	0.108	0.309	0.351	0.306	0.313	0.322	0.239	0.294	0.307	0.266	0.306	0.323	0.266	0.293	0.348	0.283	0.312	0.323	0.212		05:00:00	0.238	0.241	0.246	0.238	0.259	0.442	0.406	0.448	0.452	0.389	0.401	0.396	0.388	0.416	0.766	0.323	0.331	0.328	0.348	0.386	0.521		05:00:00	0.236	0.237	0.235
05:30:00	0.105	0.105	0.107	0.335	0.404	0.338	0.329	0.338	0.243	0.296	0.313	0.282	0.32	0.34	0.288	0.309	0.421	0.288	0.342	0.346	0.226		05:30:00	0.237	0.24	0.245	0.249	0.284	0.574	0.452	0.509	0.511	0.434	0.455	0.431	0.437	0.465	0.944	0.356	0.365	0.365	0.403	0.461	0.635		05:30:00	0.235	0.236	0.234
06:00:00	0.105	0.105	0.106	0.363	0.455	0.365	0.361	0.363	0.252	0.324	0.347	0.29	0.335	0.356	0.301	0.348	0.513	0.315	0.373	0.38	0.228		06:00:00	0.237	0.239	0.244	0.27	0.317	0.753	0.51	0.575	0.578	0.479	0.499	0.471	0.495	0.523	1.058	0.394	0.41	0.415	0.483	0.541	0.764		06:00:00	0.234	0.236	0.235
06:30:00	0.105	0.104	0.106	0.401	0.527	0.412	0.371	0.397	0.264	0.342	0.365	0.317	0.349	0.377	0.326	0.393	0.644	0.34	0.413	0.422	0.239		06:30:00	0.237	0.239	0.244	0.296	0.366	0.907	0.567	0.652	0.654	0.523	0.547	0.515	0.561	0.584	1.092	0.44	0.461	0.465	0.557	0.633	0.91		06:30:00	0.235	0.236	0.234
07:00:00	0.104	0.104	0.106	0.441	0.583	0.453	0.408	0.439	0.282	0.373	0.401	0.338	0.371	0.408	0.361	0.446	0.723	0.367	0.457	0.458	0.247		07:00:00	0.237	0.238	0.243	0.332	0.43	0.991	0.613	0.719	0.737	0.584	0.618	0.575	0.612	0.648	1.105	0.479	0.493	0.498	0.636	0.724	1.001		07:00:00	0.234	0.235	0.234
07:30:00	0.104	0.104	0.106	0.486	0.59	0.51	0.452	0.496	0.297	0.419	0.449	0.375	0.406	0.443	0.4	0.487	0.827	0.408	0.486	0.482	0.259		07:30:00	0.236	0.239	0.243	0.378	0.498	1.072	0.679	0.803	0.817	0.642	0.68	0.636	0.684	0.723	1.118	0.518	0.54	0.545	0.72	0.819	0.997		07:30:00	0.234	0.235	0.234
08:00:00	0.104	0.103	0.106	0.539	0.543	0.565	0.535	0.568	0.351	0.475	0.507	0.424	0.448	0.503	0.467	0.549	0.933	0.471	0.531	0.525	0.277		08:00:00	0.236	0.238	0.243	0.426	0.589	1.187	0.739	0.865	0.873	0.709	0.754	0.696	0.75	0.761	1.129	0.568	0.594	0.596	0.793	0.885	0.953		08:00:00	0.234	0.235	0.233
08:30:00	0.104	0.103	0.106	0.645	0.577	0.582	0.627	0.649	0.396	0.534	0.575	0.473	0.506	0.569	0.553	0.624	1.061	0.567	0.578	0.584	0.297		08:30:00	0.236	0.238	0.242	0.489	0.691	1.231	0.803	0.916	0.93	0.775	0.847	0.751	0.811	0.846	1.125	0.607	0.648	0.652	0.832	0.945	0.962		08:30:00	0.233	0.235	0.233
09:00:00	0.104	0.103	0.106	0.683	0.642	0.613	0.73	0.703	0.45	0.622	0.661	0.541	0.588	0.648	0.677	0.698	1.183	0.652	0.662	0.662	0.319		09:00:00	0.236	0.238	0.241	0.543	0.8	1.228	0.852	0.951	0.967	0.88	0.968	0.827	0.863	0.893	1.114	0.674	0.7	0.701	0.895	1.015	1.005		09:00:00	0.233	0.234	0.233
09:30:00	0.104	0.102	0.105	0.762	0.732	0.659	0.75	0.759	0.501	0.703	0.747	0.607	0.675	0.754	0.772	0.813	1.227	0.743	0.751	0.761	0.353		09:30:00	0.236	0.238	0.241	0.595	0.939	1.22	0.894	0.984	0.999	0.981	1.056	0.926	0.912	0.961	1.104	0.721	0.75	0.757	0.964	1.117	1.043		09:30:00	0.233	0.234	0.233
10:00:00	0.104	0.102	0.106	0.845	0.792	0.739	0.758	0.766	0.509	0.795	0.83	0.685	0.762	0.851	0.878	0.955	1.193	0.872	0.847	0.876	0.385		10:00:00	0.236	0.238	0.241	0.659	1.093	1.206	0.928	1.008	1.019	1.012	1.052	1.005	0.955	1.003	1.09	0.753	0.807	0.811	1.055	1.206	1.063		10:00:00	0.232	0.234	0.233
10:30:00	0.104	0.102	0.105	0.872	0.829	0.804	0.773	0.778	0.523	0.859	0.871	0.738	0.855	0.94	0.978	1.079	1.164	1.001	0.951	0.973	0.422		10:30:00	0.235	0.237	0.241	0.751	1.191	1.197	0.95	1.025	1.038	0.995	1.016	1.001	0.993	1.044	1.083	0.797	0.86	0.884	1.146	1.176	1.064		10:30:00	0.232	0.234	0.232
11:00:00	0.104	0.102	0.105	0.893	0.849	0.835	0.795	0.801	0.545	0.881	0.884	0.769	0.946	1.023	1.048	1.17	1.138	1.069	1.018	1.026	0.46		11:00:00	0.235	0.237	0.241	0.857	1.216	1.194	0.965	1.04	1.049	0.961	0.976	0.972	1.039	1.094	1.069	0.847	0.944	0.974	1.126	1.143	1.054		11:00:00	0.232	0.233	0.232
11:30:00	0.104	0.102	0.105	0.902	0.866	0.859	0.804	0.828	0.562	0.896	0.899	0.784	1.031	1.098	1.087	1.182	1.135	1.066	1.046	1.053	0.511		11:30:00	0.235	0.237	0.24	0.985	1.228	1.184	0.975	1.038	1.049	0.918	0.929	0.929	1.037	1.083	1.064	0.923	1.036	1.052	1.099	1.108	1.042		11:30:00	0.232	0.234	0.232
12:00:00	0.104	0.102	0.105	0.914	0.878	0.879	0.815	0.831	0.588	0.901	0.91	0.787	1.103	1.151	1.098	1.146	1.126	1.037	1.052	1.046	0.581		12:00:00	0.235	0.237	0.24	1.07	1.23	1.176	0.974	1.038	1.05	0.871	0.888	0.89	1.01	1.05	1.043	1.022	1.085	1.089	1.065	1.068	1.04		12:00:00	0.232	0.233	0.232
12:30:00	0.104	0.102	0.105	0.914	0.882	0.887	0.829	0.849	0.608	0.921	0.928	0.796	1.148	1.185	1.094	1.12	1.118	0.995	1.034	1.041	0.698		12:30:00	0.234	0.237	0.241	1.11	1.207	1.169	0.963	1.04	1.056	0.826	0.844	0.85	0.98	1.019	1.05	1.021	1.068	1.06	1.03	1.024	1.037		12:30:00	0.231	0.233	0.232
13:00:00	0.104	0.101	0.105	0.903	0.885	0.894	0.842	0.865	0.609	0.933	0.96	0.819	1.173	1.194	1.089	1.102	1.105	0.989	1.03	1.034	0.737		13:00:00	0.234	0.236	0.241	1.126	1.165	1.153	0.958	1.053	1.075	0.799	0.799	0.812	0.946	0.983	1.028	0.978	1.027	1.016	0.995	0.981	1.035		13:00:00	0.231	0.233	0.232
13:30:00	0.104	0.101	0.105	0.887	0.88	0.888	0.866	0.879	0.632	0.954	0.987	0.838	1.16	1.192	1.059	1.087	1.098	0.972	1.021	1.027	0.724		13:30:00	0.234	0.236	0.241	1.116	1.117	1.138	0.98	1.054	1.074	0.761	0.769	0.779	0.909	0.95	1.011	0.94	0.983	0.973	0.949	0.946	1.031		13:30:00	0.231	0.233	0.232
14:00:00	0.104	0.102	0.105	0.891	0.873	0.884	0.898	0.901	0.654	0.975	1.005	0.841	1.14	1.177	1.033	1.079	1.095	0.969	1.013	1.01	0.708		14:00:00	0.234	0.236	0.242	1.092	1.09	1.116	0.985	1.029	1.047	0.729	0.747	0.755	0.883	0.922	1.024	0.908	0.939	0.935	0.909	0.912	1.034		14:00:00	0.231	0.232	0.231
14:30:00	0.104	0.101	0.105	0.889	0.873	0.882	0.913	0.917	0.678	0.981	1.019	0.845	1.117	1.162	1.023	1.065	1.086	0.958	1.006	1.008	0.693		14:30:00	0.234	0.236	0.242	1.064	1.045	1.13	0.962	1.005	1.01	0.712	0.73	0.733	0.851	0.888	1.012	0.875	0.894	0.895	0.864	0.874	1.026		14:30:00	0.231	0.232	0.231
15:00:00	0.105	0.101	0.105	0.883	0.868	0.876	0.949	0.945	0.7	0.995	1.025	0.855	1.111	1.15	1	1.059	1.072	0.947	1.002	0.996	0.691		15:00:00	0.233	0.236	0.242	1.026	1.02	1.12	0.93	0.972	0.972	0.702	0.725	0.69	0.822	0.857	0.996	0.839	0.869	0.867	0.845	0.864	1.022		15:00:00	0.231	0.232	0.231
15:30:00	0.105	0.101	0.105	0.877	0.865	0.868	0.973	0.975	0.726	0.993	1.022	0.864	1.104	1.137	0.991	1.046	1.063	0.935	0.98	0.99	0.69		15:30:00	0.233	0.236	0.242	0.995	0.988	1.119	0.893	0.931	0.935	0.669	0.716	0.699	0.796	0.827	0.997	0.816	0.831	0.83	0.832	0.84	1.002		15:30:00	0.23	0.232	0.231
16:00:00	0.105	0.101	0.106	0.874	0.859	0.871	0.992	0.999	0.751	0.989	1.014	0.852	1.09	1.127	0.991	1.037	1.058	0.934	0.981	0.981	0.676		16:00:00	0.233	0.236	0.242	0.97	0.988	1.117	0.87	0.9	0.897	0.675	0.708	0.686	0.762	0.803	0.979	0.799	0.805	0.806	0.809	0.812	1.039		16:00:00	0.23	0.232	0.231
	Key
	Frc	Fructose
	Ewin	Levan from Erwinia herbicola
	Zymo	Levan from Zymomonas mobilis
	Bac	Levan from Bacillus sp.
	Syn	in vitro synthesised using levansucrase
	Tim	Levan from Timothy grass
[truncated: 18 more columns]

## Sheet: Sup Fig. 11b
	PCR analysis of genomic DNA isolated from stationary phase cells of the Erwinia levan cultures. Primers flanking the Bt1760 gene were used for amplification.
